# Supplementary material for: Morphological and phylogenetic characterisation of novel Cytospora species associated with mangroves
Source: MycoKeys. 2018 Aug 28;(38):93–120. doi: 10.3897/mycokeys.38.28011 (PMC6160782; doi:10.3897/mycokeys.38.28011)
Supplement: XML Treatment for Cytospora lumnitzericola [file mycokeys.38.28011-treatment1.xml]

<!DOCTYPE tp:taxon-treatment
  PUBLIC "-//TaxonX//DTD Taxonomic Treatment Publishing DTD v0 20100105//EN" "tax-treatment-NSO.dtd">
<tp:taxon-treatment xmlns:tp="http://www.plazi.org/taxpub"><tp:treatment-meta><kwd-group><label>Taxon classification</label><kwd><named-content xmlns:xlink="http://www.w3.org/1999/xlink" content-type="kingdom">Fungi</named-content></kwd><kwd><named-content xmlns:xlink="http://www.w3.org/1999/xlink" content-type="order">Diaporthales</named-content></kwd><kwd><named-content xmlns:xlink="http://www.w3.org/1999/xlink" content-type="family">Valsaceae</named-content></kwd></kwd-group><mixed-citation publication-type="journal"><person-group><name><surname>Norphanphoun</surname><given-names>Chada</given-names></name><name><surname>Raspé</surname><given-names>Olivier</given-names></name><name><surname>Jeewon</surname><given-names>Rajesh</given-names></name><name><surname>Wen</surname><given-names>Ting-Chi</given-names></name><name><surname>Hyde</surname><given-names>Kevin D.</given-names></name></person-group><article-title>Morphological and phylogenetic characterisation of novel <italic><tp:taxon-name><tp:taxon-name-part taxon-name-part-type="genus" reg="Cytospora">Cytospora</tp:taxon-name-part></tp:taxon-name></italic> species associated with mangroves</article-title><source>MycoKeys</source><day>28</day><month>8</month><year>2018</year><volume>2018</volume><issue>38</issue><fpage>93</fpage><lpage>120</lpage><pub-id pub-id-type="doi">10.3897/mycokeys.38.28011</pub-id></mixed-citation></tp:treatment-meta><tp:nomenclature><tp:taxon-name>
              <tp:taxon-name-part taxon-name-part-type="genus" reg="Cytospora">Cytospora</tp:taxon-name-part>
              <tp:taxon-name-part taxon-name-part-type="species" reg="lumnitzericola">lumnitzericola</tp:taxon-name-part>
            </tp:taxon-name><tp:taxon-authority>Norphanphoun, T.C. Wen &amp; K.D. Hyde</tp:taxon-authority><tp:taxon-status xmlns:xlink="http://www.w3.org/1999/xlink" xlink:type="simple">sp. nov.</tp:taxon-status><xref ref-type="fig" rid="F3">Figure 3</xref></tp:nomenclature><tp:treatment-sec sec-type="etymology" id="SECID0EBVCI"><title>Etymology.</title><p>refers to the host where the fungus was isolated.</p></tp:treatment-sec><tp:treatment-sec sec-type="Holotype" id="SECID0EGVCI"><title>Holotype.</title><p><named-content xmlns:xlink="http://www.w3.org/1999/xlink" content-type="dwc:institutional_code" xlink:type="simple">MFLU</named-content> 18-1227</p><p><italic>Isolated from leaf spot</italic> of <italic><tp:taxon-name><tp:taxon-name-part taxon-name-part-type="genus" reg="Lumnitzera">Lumnitzera</tp:taxon-name-part><tp:taxon-name-part taxon-name-part-type="species" reg="racemosa">racemosa</tp:taxon-name-part></tp:taxon-name></italic>. <bold>Culture characteristic</bold>: Colonies on <abbrev xmlns:xlink="http://www.w3.org/1999/xlink" xlink:title="2% malt extract agar" id="ABBRID0ECWCI" xlink:type="simple">MEA</abbrev> reaching 5–6 cm diameter after 2 days at room temperature, colonies circular to irregular, medium dense, flat or effuse, slightly raised, with edge fimbriate, fluffy to fairly fluffy, white to grey from above, light yellow to green from below; not producing pigments in agar. <bold>Asexual morph</bold>: <italic>Conidiogenous cells</italic> (8–)8.5–14 × 0.6–1.4(–1.6) μm (<italic>x</italic>‒ = 8.4 × 1.4, n = 15), blastic, enteroblastic, flask-shaped, phialidic, hyaline and smooth-walled. <italic><tp:taxon-name><tp:taxon-name-part taxon-name-part-type="genus" reg="Conidia">Conidia</tp:taxon-name-part></tp:taxon-name></italic> (3.7–)4–4.5 × 1–1.3(–1.5) µm (<italic>x</italic>‒ = 4 × 1.2 µm, n = 30), unicellular, subcylindrical, hyaline, smooth-walled.</p></tp:treatment-sec><tp:treatment-sec sec-type="material" id="SECID0EVWCI"><title>Material examined.</title><p>THAILAND, Phetchaburi Province, the Sirindhorn International Environmental Park, on leaf spot of <italic><tp:taxon-name><tp:taxon-name-part taxon-name-part-type="genus" reg="Lumnitzera">Lumnitzera</tp:taxon-name-part><tp:taxon-name-part taxon-name-part-type="species" reg="racemosa">racemosa</tp:taxon-name-part></tp:taxon-name></italic>, 30 November 2016, Norphanphoun Chada NNS23-2a (<named-content xmlns:xlink="http://www.w3.org/1999/xlink" content-type="dwc:institutional_code" xlink:type="simple">MFLU</named-content> 18-1227 dried culture, <bold>holotype</bold>; PDD, isotype); ex-type-living culture, <named-content xmlns:xlink="http://www.w3.org/1999/xlink" content-type="dwc:institutional_code" xlink:type="simple">MFLUCC</named-content> 17-0508, <named-content xmlns:xlink="http://www.w3.org/1999/xlink" content-type="dwc:institutional_code" xlink:type="simple">ICMP</named-content>.</p></tp:treatment-sec><tp:treatment-sec sec-type="notes" id="SECID0ETXCI"><title>Notes.</title><p>Based on the multigene phylogeny, <italic><tp:taxon-name><tp:taxon-name-part taxon-name-part-type="genus" reg="Cytospora">Cytospora</tp:taxon-name-part><tp:taxon-name-part taxon-name-part-type="species" reg="lumnitzericola">lumnitzericola</tp:taxon-name-part></tp:taxon-name></italic> is closely related to <italic><tp:taxon-name><tp:taxon-name-part taxon-name-part-type="genus" reg="Cytospora">Cytospora</tp:taxon-name-part><tp:taxon-name-part taxon-name-part-type="species" reg="thailandica">thailandica</tp:taxon-name-part></tp:taxon-name></italic> (Fig. <xref ref-type="fig" rid="F1">1</xref>). Although conidial sizes of both species are similar, they have significant differences in nucleotides: ITS (26 nt), ACT (22 nt), and RPB2 (53 nt) (Table <xref ref-type="table" rid="T5">5</xref>). The phylogeny derived from the ITS regions depicts <italic><tp:taxon-name><tp:taxon-name-part taxon-name-part-type="genus" reg="Cytospora">C.</tp:taxon-name-part><tp:taxon-name-part taxon-name-part-type="species" reg="lumnitzericola">lumnitzericola</tp:taxon-name-part></tp:taxon-name></italic> as an independent lineage close to <italic><tp:taxon-name><tp:taxon-name-part taxon-name-part-type="genus" reg="Cytospora">C.</tp:taxon-name-part><tp:taxon-name-part taxon-name-part-type="species" reg="brevispora">brevispora</tp:taxon-name-part></tp:taxon-name></italic> CBS 116829 and <italic><tp:taxon-name><tp:taxon-name-part taxon-name-part-type="genus" reg="Cytospora">C.</tp:taxon-name-part><tp:taxon-name-part taxon-name-part-type="species" reg="eucalyptina">eucalyptina</tp:taxon-name-part></tp:taxon-name></italic> CMW5882 (Fig. <xref ref-type="fig" rid="F2">2</xref>). In future, more collections are needed to confirm whether <italic><tp:taxon-name><tp:taxon-name-part taxon-name-part-type="genus" reg="Cytospora">C.</tp:taxon-name-part><tp:taxon-name-part taxon-name-part-type="species" reg="lumnitzericola">lumnitzericola</tp:taxon-name-part></tp:taxon-name></italic> can exist as a saprobe or endophyte as well as performing tests to confirm its pathogenicity.</p><fig id="F3" position="float" orientation="portrait"><label>Figure 3.</label><caption><p><italic><tp:taxon-name><tp:taxon-name-part taxon-name-part-type="genus" reg="Cytospora">Cytospora</tp:taxon-name-part><tp:taxon-name-part taxon-name-part-type="species" reg="lumnitzericola">lumnitzericola</tp:taxon-name-part></tp:taxon-name></italic> (<named-content xmlns:xlink="http://www.w3.org/1999/xlink" content-type="dwc:institutional_code" xlink:type="simple">MFLUCC</named-content> 17-0508, from culture). <bold>a</bold> Mangrove collecting site <bold>b, c</bold><italic><tp:taxon-name><tp:taxon-name-part taxon-name-part-type="genus" reg="Lumnitzera">Lumnitzera</tp:taxon-name-part><tp:taxon-name-part taxon-name-part-type="species" reg="racemosa">racemosa</tp:taxon-name-part></tp:taxon-name></italic> in mangroves forest <bold>d, e</bold> Colonies on <abbrev xmlns:xlink="http://www.w3.org/1999/xlink" xlink:title="2% malt extract agar" id="ABBRID0EL2CI" xlink:type="simple">MEA</abbrev> after 6 days (left) and 30 days (right) (d-from above, e-from below) <bold>f, g</bold><tp:taxon-name><tp:taxon-name-part taxon-name-part-type="genus" reg="Conidiomata">Conidiomata</tp:taxon-name-part></tp:taxon-name> produced on <abbrev xmlns:xlink="http://www.w3.org/1999/xlink" xlink:title="2% malt extract agar" id="ABBRID0EX2CI" xlink:type="simple">MEA</abbrev><bold>h, l</bold> Transverse sections of conidioma <bold>i, j, n</bold> Conidiogenous cells with attached conidia <bold>k, m</bold><tp:taxon-name><tp:taxon-name-part taxon-name-part-type="genus" reg="Conidia">Conidia</tp:taxon-name-part></tp:taxon-name>. Scale bars: <bold>f</bold> = 1000 µm, <bold>g, h</bold> = 500 µm, <bold>i, j</bold> = 10 µm, <bold>k</bold> = 5 µm.</p></caption><graphic xmlns:xlink="http://www.w3.org/1999/xlink" xlink:href="mycokeys-38-093-g003.jpg" position="float" orientation="portrait" xlink:type="simple" id="oo_224861.jpg"/></fig></tp:treatment-sec><tp:treatment-sec><!--Section generated to contain objects referenced in tp:taxon-treatment.--><fig id="F1" position="float" orientation="portrait"><label>Figure 1.</label><caption><p>Phylogram generated from maximum parsimony analyses based on analysis of combined ITS, LSU, ACT and RPB2 sequence data. The tree is rooted to <italic><tp:taxon-name><tp:taxon-name-part taxon-name-part-type="genus" reg="Diaporthe">Diaporthe</tp:taxon-name-part><tp:taxon-name-part taxon-name-part-type="species" reg="eres">eres</tp:taxon-name-part></tp:taxon-name></italic> (AFTOL-ID 935). Maximum parsimony and maximum likelihood bootstrap values ≥50%, Bayesian posterior probabilities ≥0.90 (MPBS/<abbrev xmlns:xlink="http://www.w3.org/1999/xlink" xlink:title="maximum likelihood bootstrap values" id="ABBRID0EQSCI" xlink:type="simple">MLBS</abbrev>/PP) are given at the nodes. The species obtained in this study are in blue font. Ex-type taxa from other studies are in black bold.</p></caption><graphic xmlns:xlink="http://www.w3.org/1999/xlink" xlink:href="mycokeys-38-093-g001.jpg" position="float" orientation="portrait" xlink:type="simple" id="oo_224859.jpg"/></fig><table-wrap id="T5" position="float" orientation="portrait"><label>Table 5.</label><caption><p>Nucleotides differences in the ITS, ACT and RPB2 sequences of <italic><tp:taxon-name><tp:taxon-name-part taxon-name-part-type="genus" reg="Cytospora">Cytospora</tp:taxon-name-part><tp:taxon-name-part taxon-name-part-type="species" reg="lumnitzericola">lumnitzericola</tp:taxon-name-part></tp:taxon-name></italic>, <italic><tp:taxon-name><tp:taxon-name-part taxon-name-part-type="genus" reg="Cytospora">C.</tp:taxon-name-part><tp:taxon-name-part taxon-name-part-type="species" reg="thailandica">thailandica</tp:taxon-name-part></tp:taxon-name></italic> and <italic><tp:taxon-name><tp:taxon-name-part taxon-name-part-type="genus" reg="Cytospora">C.</tp:taxon-name-part><tp:taxon-name-part taxon-name-part-type="species" reg="xylocarpi">xylocarpi</tp:taxon-name-part></tp:taxon-name></italic>.</p></caption><table rules="all"><tbody><tr><td rowspan="2" colspan="1">
                      <bold>Taxon</bold>
                    </td><td rowspan="2" colspan="1">
                      <bold>Strain</bold>
                    </td><td rowspan="1" colspan="18">
                      <bold>ITS</bold>
                    </td></tr><tr><td rowspan="1" colspan="1">
                      <bold>29</bold>
                    </td><td rowspan="1" colspan="1">
                      <bold>88</bold>
                    </td><td rowspan="1" colspan="1">
                      <bold>91</bold>
                    </td><td rowspan="1" colspan="1">
                      <bold>92</bold>
                    </td><td rowspan="1" colspan="1">
                      <bold>93</bold>
                    </td><td rowspan="1" colspan="1">
                      <bold>94</bold>
                    </td><td rowspan="1" colspan="1">
                      <bold>96</bold>
                    </td><td rowspan="1" colspan="1">
                      <bold>97</bold>
                    </td><td rowspan="1" colspan="1">
                      <bold>99</bold>
                    </td><td rowspan="1" colspan="1">
                      <bold>101</bold>
                    </td><td rowspan="1" colspan="1">
                      <bold>102</bold>
                    </td><td rowspan="1" colspan="1">
                      <bold>103</bold>
                    </td><td rowspan="1" colspan="1">
                      <bold>104</bold>
                    </td><td rowspan="1" colspan="1">
                      <bold>105</bold>
                    </td><td rowspan="1" colspan="1">
                      <bold>106</bold>
                    </td><td rowspan="1" colspan="1">
                      <bold>107</bold>
                    </td><td rowspan="1" colspan="1">
                      <bold>108</bold>
                    </td><td rowspan="1" colspan="1">
                      <bold>111</bold>
                    </td></tr><tr><td rowspan="1" colspan="1">
                      <italic><tp:taxon-name>
                          <tp:taxon-name-part taxon-name-part-type="genus" reg="Cytospora">C.</tp:taxon-name-part>
                          <tp:taxon-name-part taxon-name-part-type="species" reg="lumnitzericola">lumnitzericola</tp:taxon-name-part>
                        </tp:taxon-name></italic>
                    </td><td rowspan="1" colspan="1"><named-content xmlns:xlink="http://www.w3.org/1999/xlink" content-type="dwc:institutional_code" xlink:type="simple">MFLUCC</named-content> 17-0508</td><td rowspan="1" colspan="1">T</td><td rowspan="1" colspan="1">C</td><td rowspan="1" colspan="1">T</td><td rowspan="1" colspan="1">T</td><td rowspan="1" colspan="1">T</td><td rowspan="1" colspan="1">T</td><td rowspan="1" colspan="1">C</td><td rowspan="1" colspan="1">T</td><td rowspan="1" colspan="1">C</td><td rowspan="1" colspan="1">G</td><td rowspan="1" colspan="1">G</td><td rowspan="1" colspan="1">A</td><td rowspan="1" colspan="1">C</td><td rowspan="1" colspan="1">T</td><td rowspan="1" colspan="1">A</td><td rowspan="1" colspan="1">T</td><td rowspan="1" colspan="1">A</td><td rowspan="1" colspan="1">G</td></tr><tr><td rowspan="1" colspan="1">
                      <italic><tp:taxon-name>
                          <tp:taxon-name-part taxon-name-part-type="genus" reg="Cytospora">C.</tp:taxon-name-part>
                          <tp:taxon-name-part taxon-name-part-type="species" reg="thailandica">thailandica</tp:taxon-name-part>
                        </tp:taxon-name></italic>
                    </td><td rowspan="1" colspan="1"><named-content xmlns:xlink="http://www.w3.org/1999/xlink" content-type="dwc:institutional_code" xlink:type="simple">MFLUCC</named-content> 17-0262</td><td rowspan="1" colspan="1">T</td><td rowspan="1" colspan="1">-</td><td rowspan="1" colspan="1">T</td><td rowspan="1" colspan="1">-</td><td rowspan="1" colspan="1">-</td><td rowspan="1" colspan="1">-</td><td rowspan="1" colspan="1">T</td><td rowspan="1" colspan="1">C</td><td rowspan="1" colspan="1">T</td><td rowspan="1" colspan="1">C</td><td rowspan="1" colspan="1">A</td><td rowspan="1" colspan="1">G</td><td rowspan="1" colspan="1">-</td><td rowspan="1" colspan="1">-</td><td rowspan="1" colspan="1">A</td><td rowspan="1" colspan="1">C</td><td rowspan="1" colspan="1">G</td><td rowspan="1" colspan="1">C</td></tr><tr><td rowspan="1" colspan="1">
                      <italic><tp:taxon-name>
                          <tp:taxon-name-part taxon-name-part-type="genus" reg="Cytospora">C.</tp:taxon-name-part>
                          <tp:taxon-name-part taxon-name-part-type="species" reg="thailandica">thailandica</tp:taxon-name-part>
                        </tp:taxon-name></italic>
                    </td><td rowspan="1" colspan="1"><named-content xmlns:xlink="http://www.w3.org/1999/xlink" content-type="dwc:institutional_code" xlink:type="simple">MFLUCC</named-content> 17-0263</td><td rowspan="1" colspan="1">T</td><td rowspan="1" colspan="1">-</td><td rowspan="1" colspan="1">T</td><td rowspan="1" colspan="1">-</td><td rowspan="1" colspan="1">-</td><td rowspan="1" colspan="1">-</td><td rowspan="1" colspan="1">T</td><td rowspan="1" colspan="1">C</td><td rowspan="1" colspan="1">T</td><td rowspan="1" colspan="1">C</td><td rowspan="1" colspan="1">A</td><td rowspan="1" colspan="1">G</td><td rowspan="1" colspan="1">-</td><td rowspan="1" colspan="1">-</td><td rowspan="1" colspan="1">A</td><td rowspan="1" colspan="1">C</td><td rowspan="1" colspan="1">G</td><td rowspan="1" colspan="1">C</td></tr><tr><td rowspan="1" colspan="1">
                      <italic><tp:taxon-name>
                          <tp:taxon-name-part taxon-name-part-type="genus" reg="Cytospora">C.</tp:taxon-name-part>
                          <tp:taxon-name-part taxon-name-part-type="species" reg="xylocarpi">xylocarpi</tp:taxon-name-part>
                        </tp:taxon-name></italic>
                    </td><td rowspan="1" colspan="1"><named-content xmlns:xlink="http://www.w3.org/1999/xlink" content-type="dwc:institutional_code" xlink:type="simple">MFLUCC</named-content> 17-0251</td><td rowspan="1" colspan="1">C</td><td rowspan="1" colspan="1">C</td><td rowspan="1" colspan="1">C</td><td rowspan="1" colspan="1">-</td><td rowspan="1" colspan="1">-</td><td rowspan="1" colspan="1">C</td><td rowspan="1" colspan="1">C</td><td rowspan="1" colspan="1">C</td><td rowspan="1" colspan="1">C</td><td rowspan="1" colspan="1">G</td><td rowspan="1" colspan="1">G</td><td rowspan="1" colspan="1">G</td><td rowspan="1" colspan="1">-</td><td rowspan="1" colspan="1">-</td><td rowspan="1" colspan="1">G</td><td rowspan="1" colspan="1">C</td><td rowspan="1" colspan="1">G</td><td rowspan="1" colspan="1">G</td></tr><tr><td rowspan="2" colspan="1">
                      <bold>Taxon</bold>
                    </td><td rowspan="2" colspan="1">
                      <bold>Strain</bold>
                    </td><td rowspan="1" colspan="18">
                      <bold>ITS</bold>
                    </td></tr><tr><td rowspan="1" colspan="1">
                      <bold>119</bold>
                    </td><td rowspan="1" colspan="1">
                      <bold>120</bold>
                    </td><td rowspan="1" colspan="1">
                      <bold>121</bold>
                    </td><td rowspan="1" colspan="1">
                      <bold>122</bold>
                    </td><td rowspan="1" colspan="1">
                      <bold>123</bold>
                    </td><td rowspan="1" colspan="1">
                      <bold>124</bold>
                    </td><td rowspan="1" colspan="1">
                      <bold>125</bold>
                    </td><td rowspan="1" colspan="1">
                      <bold>134</bold>
                    </td><td rowspan="1" colspan="1">
                      <bold>157</bold>
                    </td><td rowspan="1" colspan="1">
                      <bold>389</bold>
                    </td><td rowspan="1" colspan="1">
                      <bold>396</bold>
                    </td><td rowspan="1" colspan="1">
                      <bold>404</bold>
                    </td><td rowspan="1" colspan="1">
                      <bold>405</bold>
                    </td><td rowspan="1" colspan="1">
                      <bold>412</bold>
                    </td><td rowspan="1" colspan="1">
                      <bold>413</bold>
                    </td><td rowspan="1" colspan="1">
                      <bold>414</bold>
                    </td><td rowspan="1" colspan="1">
                      <bold>415</bold>
                    </td><td rowspan="1" colspan="1">
                      <bold>420</bold>
                    </td></tr><tr><td rowspan="1" colspan="1">
                      <italic><tp:taxon-name>
                          <tp:taxon-name-part taxon-name-part-type="genus" reg="Cytospora">C.</tp:taxon-name-part>
                          <tp:taxon-name-part taxon-name-part-type="species" reg="lumnitzericola">lumnitzericola</tp:taxon-name-part>
                        </tp:taxon-name></italic>
                    </td><td rowspan="1" colspan="1"><named-content xmlns:xlink="http://www.w3.org/1999/xlink" content-type="dwc:institutional_code" xlink:type="simple">MFLUCC</named-content> 17-0508</td><td rowspan="1" colspan="1">T</td><td rowspan="1" colspan="1">T</td><td rowspan="1" colspan="1">C</td><td rowspan="1" colspan="1">-</td><td rowspan="1" colspan="1">-</td><td rowspan="1" colspan="1">-</td><td rowspan="1" colspan="1">-</td><td rowspan="1" colspan="1">-</td><td rowspan="1" colspan="1">T</td><td rowspan="1" colspan="1">T</td><td rowspan="1" colspan="1">A</td><td rowspan="1" colspan="1">A</td><td rowspan="1" colspan="1">-</td><td rowspan="1" colspan="1">-</td><td rowspan="1" colspan="1">-</td><td rowspan="1" colspan="1">-</td><td rowspan="1" colspan="1">T</td><td rowspan="1" colspan="1">G</td></tr><tr><td rowspan="1" colspan="1">
                      <italic><tp:taxon-name>
                          <tp:taxon-name-part taxon-name-part-type="genus" reg="Cytospora">C.</tp:taxon-name-part>
                          <tp:taxon-name-part taxon-name-part-type="species" reg="thailandica">thailandica</tp:taxon-name-part>
                        </tp:taxon-name></italic>
                    </td><td rowspan="1" colspan="1"><named-content xmlns:xlink="http://www.w3.org/1999/xlink" content-type="dwc:institutional_code" xlink:type="simple">MFLUCC</named-content> 17-0262</td><td rowspan="1" colspan="1">C</td><td rowspan="1" colspan="1">T</td><td rowspan="1" colspan="1">T</td><td rowspan="1" colspan="1">C</td><td rowspan="1" colspan="1">-</td><td rowspan="1" colspan="1">G</td><td rowspan="1" colspan="1">G</td><td rowspan="1" colspan="1">-</td><td rowspan="1" colspan="1">T</td><td rowspan="1" colspan="1">T</td><td rowspan="1" colspan="1">G</td><td rowspan="1" colspan="1">T</td><td rowspan="1" colspan="1">T</td><td rowspan="1" colspan="1">-</td><td rowspan="1" colspan="1">-</td><td rowspan="1" colspan="1">-</td><td rowspan="1" colspan="1">-</td><td rowspan="1" colspan="1">A</td></tr><tr><td rowspan="1" colspan="1">
                      <italic><tp:taxon-name>
                          <tp:taxon-name-part taxon-name-part-type="genus" reg="Cytospora">C.</tp:taxon-name-part>
                          <tp:taxon-name-part taxon-name-part-type="species" reg="thailandica">thailandica</tp:taxon-name-part>
                        </tp:taxon-name></italic>
                    </td><td rowspan="1" colspan="1"><named-content xmlns:xlink="http://www.w3.org/1999/xlink" content-type="dwc:institutional_code" xlink:type="simple">MFLUCC</named-content> 17-0263</td><td rowspan="1" colspan="1">C</td><td rowspan="1" colspan="1">T</td><td rowspan="1" colspan="1">T</td><td rowspan="1" colspan="1">C</td><td rowspan="1" colspan="1">-</td><td rowspan="1" colspan="1">G</td><td rowspan="1" colspan="1">G</td><td rowspan="1" colspan="1">-</td><td rowspan="1" colspan="1">T</td><td rowspan="1" colspan="1">T</td><td rowspan="1" colspan="1">G</td><td rowspan="1" colspan="1">T</td><td rowspan="1" colspan="1">T</td><td rowspan="1" colspan="1">-</td><td rowspan="1" colspan="1">-</td><td rowspan="1" colspan="1">-</td><td rowspan="1" colspan="1">-</td><td rowspan="1" colspan="1">A</td></tr><tr><td rowspan="1" colspan="1">
                      <italic><tp:taxon-name>
                          <tp:taxon-name-part taxon-name-part-type="genus" reg="Cytospora">C.</tp:taxon-name-part>
                          <tp:taxon-name-part taxon-name-part-type="species" reg="xylocarpi">xylocarpi</tp:taxon-name-part>
                        </tp:taxon-name></italic>
                    </td><td rowspan="1" colspan="1"><named-content xmlns:xlink="http://www.w3.org/1999/xlink" content-type="dwc:institutional_code" xlink:type="simple">MFLUCC</named-content> 17-0251</td><td rowspan="1" colspan="1">T</td><td rowspan="1" colspan="1">C</td><td rowspan="1" colspan="1">T</td><td rowspan="1" colspan="1">C</td><td rowspan="1" colspan="1">C</td><td rowspan="1" colspan="1">G</td><td rowspan="1" colspan="1">G</td><td rowspan="1" colspan="1">A</td><td rowspan="1" colspan="1">G</td><td rowspan="1" colspan="1">C</td><td rowspan="1" colspan="1">A</td><td rowspan="1" colspan="1">A</td><td rowspan="1" colspan="1">A</td><td rowspan="1" colspan="1">C</td><td rowspan="1" colspan="1">T</td><td rowspan="1" colspan="1">T</td><td rowspan="1" colspan="1">T</td><td rowspan="1" colspan="1">G</td></tr><tr><td rowspan="2" colspan="1">
                      <bold>Taxon</bold>
                    </td><td rowspan="2" colspan="1">
                      <bold>Strain</bold>
                    </td><td rowspan="1" colspan="5">
                      <bold>ITS</bold>
                    </td><td rowspan="1" colspan="13">
                      <bold>ACT</bold>
                    </td></tr><tr><td rowspan="1" colspan="1">
                      <bold>439</bold>
                    </td><td rowspan="1" colspan="1">
                      <bold>468</bold>
                    </td><td rowspan="1" colspan="1">
                      <bold>485</bold>
                    </td><td rowspan="1" colspan="1">
                      <bold>487</bold>
                    </td><td rowspan="1" colspan="1">
                      <bold>488</bold>
                    </td><td rowspan="1" colspan="1">
                      <bold>74</bold>
                    </td><td rowspan="1" colspan="1">
                      <bold>78</bold>
                    </td><td rowspan="1" colspan="1">
                      <bold>80</bold>
                    </td><td rowspan="1" colspan="1">
                      <bold>92</bold>
                    </td><td rowspan="1" colspan="1">
                      <bold>95</bold>
                    </td><td rowspan="1" colspan="1">
                      <bold>96</bold>
                    </td><td rowspan="1" colspan="1">
                      <bold>97</bold>
                    </td><td rowspan="1" colspan="1">
                      <bold>107</bold>
                    </td><td rowspan="1" colspan="1">
                      <bold>122</bold>
                    </td><td rowspan="1" colspan="1">
                      <bold>125</bold>
                    </td><td rowspan="1" colspan="1">
                      <bold>129</bold>
                    </td><td rowspan="1" colspan="1">
                      <bold>136</bold>
                    </td><td rowspan="1" colspan="1">
                      <bold>137</bold>
                    </td></tr><tr><td rowspan="1" colspan="1">
                      <italic><tp:taxon-name>
                          <tp:taxon-name-part taxon-name-part-type="genus" reg="Cytospora">C.</tp:taxon-name-part>
                          <tp:taxon-name-part taxon-name-part-type="species" reg="lumnitzericola">lumnitzericola</tp:taxon-name-part>
                        </tp:taxon-name></italic>
                    </td><td rowspan="1" colspan="1"><named-content xmlns:xlink="http://www.w3.org/1999/xlink" content-type="dwc:institutional_code" xlink:type="simple">MFLUCC</named-content> 17-0508</td><td rowspan="1" colspan="1">T</td><td rowspan="1" colspan="1">T</td><td rowspan="1" colspan="1">C</td><td rowspan="1" colspan="1">T</td><td rowspan="1" colspan="1">A</td><td rowspan="1" colspan="1">G</td><td rowspan="1" colspan="1">C</td><td rowspan="1" colspan="1">A</td><td rowspan="1" colspan="1">T</td><td rowspan="1" colspan="1">T</td><td rowspan="1" colspan="1">-</td><td rowspan="1" colspan="1">-</td><td rowspan="1" colspan="1">C</td><td rowspan="1" colspan="1">T</td><td rowspan="1" colspan="1">A</td><td rowspan="1" colspan="1">G</td><td rowspan="1" colspan="1">A</td><td rowspan="1" colspan="1">A</td></tr><tr><td rowspan="1" colspan="1">
                      <italic><tp:taxon-name>
                          <tp:taxon-name-part taxon-name-part-type="genus" reg="Cytospora">C.</tp:taxon-name-part>
                          <tp:taxon-name-part taxon-name-part-type="species" reg="thailandica">thailandica</tp:taxon-name-part>
                        </tp:taxon-name></italic>
                    </td><td rowspan="1" colspan="1"><named-content xmlns:xlink="http://www.w3.org/1999/xlink" content-type="dwc:institutional_code" xlink:type="simple">MFLUCC</named-content> 17-0262</td><td rowspan="1" colspan="1">T</td><td rowspan="1" colspan="1">T</td><td rowspan="1" colspan="1">T</td><td rowspan="1" colspan="1">C</td><td rowspan="1" colspan="1">T</td><td rowspan="1" colspan="1">T</td><td rowspan="1" colspan="1">G</td><td rowspan="1" colspan="1">A</td><td rowspan="1" colspan="1">A</td><td rowspan="1" colspan="1">T</td><td rowspan="1" colspan="1">-</td><td rowspan="1" colspan="1">-</td><td rowspan="1" colspan="1">T</td><td rowspan="1" colspan="1">C</td><td rowspan="1" colspan="1">T</td><td rowspan="1" colspan="1">G</td><td rowspan="1" colspan="1">A</td><td rowspan="1" colspan="1">G</td></tr><tr><td rowspan="1" colspan="1">
                      <italic><tp:taxon-name>
                          <tp:taxon-name-part taxon-name-part-type="genus" reg="Cytospora">C.</tp:taxon-name-part>
                          <tp:taxon-name-part taxon-name-part-type="species" reg="thailandica">thailandica</tp:taxon-name-part>
                        </tp:taxon-name></italic>
                    </td><td rowspan="1" colspan="1"><named-content xmlns:xlink="http://www.w3.org/1999/xlink" content-type="dwc:institutional_code" xlink:type="simple">MFLUCC</named-content> 17-0263</td><td rowspan="1" colspan="1">T</td><td rowspan="1" colspan="1">T</td><td rowspan="1" colspan="1">T</td><td rowspan="1" colspan="1">C</td><td rowspan="1" colspan="1">T</td><td rowspan="1" colspan="1">T</td><td rowspan="1" colspan="1">G</td><td rowspan="1" colspan="1">A</td><td rowspan="1" colspan="1">A</td><td rowspan="1" colspan="1">T</td><td rowspan="1" colspan="1">-</td><td rowspan="1" colspan="1">-</td><td rowspan="1" colspan="1">T</td><td rowspan="1" colspan="1">C</td><td rowspan="1" colspan="1">T</td><td rowspan="1" colspan="1">G</td><td rowspan="1" colspan="1">A</td><td rowspan="1" colspan="1">G</td></tr><tr><td rowspan="1" colspan="1">
                      <italic><tp:taxon-name>
                          <tp:taxon-name-part taxon-name-part-type="genus" reg="Cytospora">C.</tp:taxon-name-part>
                          <tp:taxon-name-part taxon-name-part-type="species" reg="xylocarpi">xylocarpi</tp:taxon-name-part>
                        </tp:taxon-name></italic>
                    </td><td rowspan="1" colspan="1"><named-content xmlns:xlink="http://www.w3.org/1999/xlink" content-type="dwc:institutional_code" xlink:type="simple">MFLUCC</named-content> 17-0251</td><td rowspan="1" colspan="1">C</td><td rowspan="1" colspan="1">C</td><td rowspan="1" colspan="1">C</td><td rowspan="1" colspan="1">T</td><td rowspan="1" colspan="1">T</td><td rowspan="1" colspan="1">G</td><td rowspan="1" colspan="1">C</td><td rowspan="1" colspan="1">T</td><td rowspan="1" colspan="1">A</td><td rowspan="1" colspan="1">C</td><td rowspan="1" colspan="1">C</td><td rowspan="1" colspan="1">C</td><td rowspan="1" colspan="1">T</td><td rowspan="1" colspan="1">C</td><td rowspan="1" colspan="1">A</td><td rowspan="1" colspan="1">A</td><td rowspan="1" colspan="1">G</td><td rowspan="1" colspan="1">A</td></tr><tr><td rowspan="2" colspan="1">
                      <bold>Taxon</bold>
                    </td><td rowspan="2" colspan="1">
                      <bold>Strain</bold>
                    </td><td rowspan="1" colspan="18">
                      <bold>ACT</bold>
                    </td></tr><tr><td rowspan="1" colspan="1">139</td><td rowspan="1" colspan="1">146</td><td rowspan="1" colspan="1">147</td><td rowspan="1" colspan="1">148</td><td rowspan="1" colspan="1">149</td><td rowspan="1" colspan="1">150</td><td rowspan="1" colspan="1">152</td><td rowspan="1" colspan="1">159</td><td rowspan="1" colspan="1">165</td><td rowspan="1" colspan="1">198</td><td rowspan="1" colspan="1">209</td><td rowspan="1" colspan="1">210</td><td rowspan="1" colspan="1">212</td><td rowspan="1" colspan="1">215</td><td rowspan="1" colspan="1">216</td><td rowspan="1" colspan="1">217</td><td rowspan="1" colspan="1">218</td><td rowspan="1" colspan="1">223</td></tr><tr><td rowspan="1" colspan="1">
                      <italic><tp:taxon-name>
                          <tp:taxon-name-part taxon-name-part-type="genus" reg="Cytospora">C.</tp:taxon-name-part>
                          <tp:taxon-name-part taxon-name-part-type="species" reg="lumnitzericola">lumnitzericola</tp:taxon-name-part>
                        </tp:taxon-name></italic>
                    </td><td rowspan="1" colspan="1"><named-content xmlns:xlink="http://www.w3.org/1999/xlink" content-type="dwc:institutional_code" xlink:type="simple">MFLUCC</named-content> 17-0508</td><td rowspan="1" colspan="1">A</td><td rowspan="1" colspan="1">A</td><td rowspan="1" colspan="1">G</td><td rowspan="1" colspan="1">C</td><td rowspan="1" colspan="1">T</td><td rowspan="1" colspan="1">C</td><td rowspan="1" colspan="1">C</td><td rowspan="1" colspan="1">G</td><td rowspan="1" colspan="1">T</td><td rowspan="1" colspan="1">C</td><td rowspan="1" colspan="1">T</td><td rowspan="1" colspan="1">C</td><td rowspan="1" colspan="1">G</td><td rowspan="1" colspan="1">A</td><td rowspan="1" colspan="1">A</td><td rowspan="1" colspan="1">A</td><td rowspan="1" colspan="1">C</td><td rowspan="1" colspan="1">A</td></tr><tr><td rowspan="1" colspan="1">
                      <italic><tp:taxon-name>
                          <tp:taxon-name-part taxon-name-part-type="genus" reg="Cytospora">C.</tp:taxon-name-part>
                          <tp:taxon-name-part taxon-name-part-type="species" reg="thailandica">thailandica</tp:taxon-name-part>
                        </tp:taxon-name></italic>
                    </td><td rowspan="1" colspan="1"><named-content xmlns:xlink="http://www.w3.org/1999/xlink" content-type="dwc:institutional_code" xlink:type="simple">MFLUCC</named-content> 17-0262</td><td rowspan="1" colspan="1">A</td><td rowspan="1" colspan="1">G</td><td rowspan="1" colspan="1">-</td><td rowspan="1" colspan="1">-</td><td rowspan="1" colspan="1">T</td><td rowspan="1" colspan="1">T</td><td rowspan="1" colspan="1">T</td><td rowspan="1" colspan="1">T</td><td rowspan="1" colspan="1">T</td><td rowspan="1" colspan="1">T</td><td rowspan="1" colspan="1">T</td><td rowspan="1" colspan="1">C</td><td rowspan="1" colspan="1">A</td><td rowspan="1" colspan="1">A</td><td rowspan="1" colspan="1">A</td><td rowspan="1" colspan="1">-</td><td rowspan="1" colspan="1">C</td><td rowspan="1" colspan="1">A</td></tr><tr><td rowspan="1" colspan="1">
                      <italic><tp:taxon-name>
                          <tp:taxon-name-part taxon-name-part-type="genus" reg="Cytospora">C.</tp:taxon-name-part>
                          <tp:taxon-name-part taxon-name-part-type="species" reg="thailandica">thailandica</tp:taxon-name-part>
                        </tp:taxon-name></italic>
                    </td><td rowspan="1" colspan="1"><named-content xmlns:xlink="http://www.w3.org/1999/xlink" content-type="dwc:institutional_code" xlink:type="simple">MFLUCC</named-content> 17-0263</td><td rowspan="1" colspan="1">A</td><td rowspan="1" colspan="1">G</td><td rowspan="1" colspan="1">-</td><td rowspan="1" colspan="1">-</td><td rowspan="1" colspan="1">T</td><td rowspan="1" colspan="1">T</td><td rowspan="1" colspan="1">T</td><td rowspan="1" colspan="1">T</td><td rowspan="1" colspan="1">T</td><td rowspan="1" colspan="1">T</td><td rowspan="1" colspan="1">T</td><td rowspan="1" colspan="1">C</td><td rowspan="1" colspan="1">A</td><td rowspan="1" colspan="1">A</td><td rowspan="1" colspan="1">A</td><td rowspan="1" colspan="1">-</td><td rowspan="1" colspan="1">C</td><td rowspan="1" colspan="1">A</td></tr><tr><td rowspan="1" colspan="1">
                      <italic><tp:taxon-name>
                          <tp:taxon-name-part taxon-name-part-type="genus" reg="Cytospora">C.</tp:taxon-name-part>
                          <tp:taxon-name-part taxon-name-part-type="species" reg="xylocarpi">xylocarpi</tp:taxon-name-part>
                        </tp:taxon-name></italic>
                    </td><td rowspan="1" colspan="1"><named-content xmlns:xlink="http://www.w3.org/1999/xlink" content-type="dwc:institutional_code" xlink:type="simple">MFLUCC</named-content> 17-0251</td><td rowspan="1" colspan="1">G</td><td rowspan="1" colspan="1">G</td><td rowspan="1" colspan="1">-</td><td rowspan="1" colspan="1">-</td><td rowspan="1" colspan="1">A</td><td rowspan="1" colspan="1">A</td><td rowspan="1" colspan="1">C</td><td rowspan="1" colspan="1">T</td><td rowspan="1" colspan="1">C</td><td rowspan="1" colspan="1">C</td><td rowspan="1" colspan="1">A</td><td rowspan="1" colspan="1">T</td><td rowspan="1" colspan="1">A</td><td rowspan="1" colspan="1">T</td><td rowspan="1" colspan="1">G</td><td rowspan="1" colspan="1">-</td><td rowspan="1" colspan="1">A</td><td rowspan="1" colspan="1">-</td></tr><tr><td rowspan="2" colspan="1">
                      <bold>Taxon</bold>
                    </td><td rowspan="2" colspan="1">
                      <bold>Strain</bold>
                    </td><td rowspan="1" colspan="7">
                      <bold>ACT</bold>
                    </td><td rowspan="1" colspan="11">
                      <bold>RPB2</bold>
                    </td></tr><tr><td rowspan="1" colspan="1">224</td><td rowspan="1" colspan="1">225</td><td rowspan="1" colspan="1">231</td><td rowspan="1" colspan="1">234</td><td rowspan="1" colspan="1">242</td><td rowspan="1" colspan="1">245</td><td rowspan="1" colspan="1">246</td><td rowspan="1" colspan="1">4</td><td rowspan="1" colspan="1">18</td><td rowspan="1" colspan="1">33</td><td rowspan="1" colspan="1">42</td><td rowspan="1" colspan="1">57</td><td rowspan="1" colspan="1">84</td><td rowspan="1" colspan="1">85</td><td rowspan="1" colspan="1">96</td><td rowspan="1" colspan="1">102</td><td rowspan="1" colspan="1">108</td><td rowspan="1" colspan="1">120</td></tr><tr><td rowspan="1" colspan="1">
                      <italic><tp:taxon-name>
                          <tp:taxon-name-part taxon-name-part-type="genus" reg="Cytospora">C.</tp:taxon-name-part>
                          <tp:taxon-name-part taxon-name-part-type="species" reg="lumnitzericola">lumnitzericola</tp:taxon-name-part>
                        </tp:taxon-name></italic>
                    </td><td rowspan="1" colspan="1"><named-content xmlns:xlink="http://www.w3.org/1999/xlink" content-type="dwc:institutional_code" xlink:type="simple">MFLUCC</named-content> 17-0508</td><td rowspan="1" colspan="1">C</td><td rowspan="1" colspan="1">G</td><td rowspan="1" colspan="1">C</td><td rowspan="1" colspan="1">-</td><td rowspan="1" colspan="1">-</td><td rowspan="1" colspan="1">A</td><td rowspan="1" colspan="1">A</td><td rowspan="1" colspan="1">T</td><td rowspan="1" colspan="1">T</td><td rowspan="1" colspan="1">C</td><td rowspan="1" colspan="1">T</td><td rowspan="1" colspan="1">C</td><td rowspan="1" colspan="1">C</td><td rowspan="1" colspan="1">T</td><td rowspan="1" colspan="1">T</td><td rowspan="1" colspan="1">C</td><td rowspan="1" colspan="1">G</td><td rowspan="1" colspan="1">A</td></tr><tr><td rowspan="1" colspan="1">
                      <italic><tp:taxon-name>
                          <tp:taxon-name-part taxon-name-part-type="genus" reg="Cytospora">C.</tp:taxon-name-part>
                          <tp:taxon-name-part taxon-name-part-type="species" reg="thailandica">thailandica</tp:taxon-name-part>
                        </tp:taxon-name></italic>
                    </td><td rowspan="1" colspan="1"><named-content xmlns:xlink="http://www.w3.org/1999/xlink" content-type="dwc:institutional_code" xlink:type="simple">MFLUCC</named-content> 17-0262</td><td rowspan="1" colspan="1">T</td><td rowspan="1" colspan="1">T</td><td rowspan="1" colspan="1">C</td><td rowspan="1" colspan="1">T</td><td rowspan="1" colspan="1">G</td><td rowspan="1" colspan="1">T</td><td rowspan="1" colspan="1">G</td><td rowspan="1" colspan="1">T</td><td rowspan="1" colspan="1">C</td><td rowspan="1" colspan="1">A</td><td rowspan="1" colspan="1">T</td><td rowspan="1" colspan="1">C</td><td rowspan="1" colspan="1">T</td><td rowspan="1" colspan="1">C</td><td rowspan="1" colspan="1">T</td><td rowspan="1" colspan="1">C</td><td rowspan="1" colspan="1">A</td><td rowspan="1" colspan="1">G</td></tr><tr><td rowspan="1" colspan="1">
                      <italic><tp:taxon-name>
                          <tp:taxon-name-part taxon-name-part-type="genus" reg="Cytospora">C.</tp:taxon-name-part>
                          <tp:taxon-name-part taxon-name-part-type="species" reg="thailandica">thailandica</tp:taxon-name-part>
                        </tp:taxon-name></italic>
                    </td><td rowspan="1" colspan="1"><named-content xmlns:xlink="http://www.w3.org/1999/xlink" content-type="dwc:institutional_code" xlink:type="simple">MFLUCC</named-content> 17-0263</td><td rowspan="1" colspan="1">T</td><td rowspan="1" colspan="1">T</td><td rowspan="1" colspan="1">C</td><td rowspan="1" colspan="1">T</td><td rowspan="1" colspan="1">G</td><td rowspan="1" colspan="1">T</td><td rowspan="1" colspan="1">G</td><td rowspan="1" colspan="1">T</td><td rowspan="1" colspan="1">C</td><td rowspan="1" colspan="1">A</td><td rowspan="1" colspan="1">T</td><td rowspan="1" colspan="1">C</td><td rowspan="1" colspan="1">T</td><td rowspan="1" colspan="1">C</td><td rowspan="1" colspan="1">T</td><td rowspan="1" colspan="1">C</td><td rowspan="1" colspan="1">A</td><td rowspan="1" colspan="1">G</td></tr><tr><td rowspan="1" colspan="1">
                      <italic><tp:taxon-name>
                          <tp:taxon-name-part taxon-name-part-type="genus" reg="Cytospora">C.</tp:taxon-name-part>
                          <tp:taxon-name-part taxon-name-part-type="species" reg="xylocarpi">xylocarpi</tp:taxon-name-part>
                        </tp:taxon-name></italic>
                    </td><td rowspan="1" colspan="1"><named-content xmlns:xlink="http://www.w3.org/1999/xlink" content-type="dwc:institutional_code" xlink:type="simple">MFLUCC</named-content> 17-0251</td><td rowspan="1" colspan="1">T</td><td rowspan="1" colspan="1">T</td><td rowspan="1" colspan="1">A</td><td rowspan="1" colspan="1">C</td><td rowspan="1" colspan="1">G</td><td rowspan="1" colspan="1">T</td><td rowspan="1" colspan="1">A</td><td rowspan="1" colspan="1">C</td><td rowspan="1" colspan="1">T</td><td rowspan="1" colspan="1">C</td><td rowspan="1" colspan="1">C</td><td rowspan="1" colspan="1">T</td><td rowspan="1" colspan="1">T</td><td rowspan="1" colspan="1">C</td><td rowspan="1" colspan="1">C</td><td rowspan="1" colspan="1">A</td><td rowspan="1" colspan="1">A</td><td rowspan="1" colspan="1">G</td></tr><tr><td rowspan="2" colspan="1">
                      <bold>Taxon</bold>
                    </td><td rowspan="2" colspan="1">
                      <bold>Strain</bold>
                    </td><td rowspan="1" colspan="18">
                      <bold>RPB2</bold>
                    </td></tr><tr><td rowspan="1" colspan="1">
                      <bold>123</bold>
                    </td><td rowspan="1" colspan="1">
                      <bold>126</bold>
                    </td><td rowspan="1" colspan="1">
                      <bold>129</bold>
                    </td><td rowspan="1" colspan="1">
                      <bold>144</bold>
                    </td><td rowspan="1" colspan="1">
                      <bold>153</bold>
                    </td><td rowspan="1" colspan="1">
                      <bold>171</bold>
                    </td><td rowspan="1" colspan="1">
                      <bold>174</bold>
                    </td><td rowspan="1" colspan="1">
                      <bold>177</bold>
                    </td><td rowspan="1" colspan="1">
                      <bold>204</bold>
                    </td><td rowspan="1" colspan="1">
                      <bold>210</bold>
                    </td><td rowspan="1" colspan="1">
                      <bold>213</bold>
                    </td><td rowspan="1" colspan="1">
                      <bold>216</bold>
                    </td><td rowspan="1" colspan="1">
                      <bold>222</bold>
                    </td><td rowspan="1" colspan="1">
                      <bold>231</bold>
                    </td><td rowspan="1" colspan="1">
                      <bold>237</bold>
                    </td><td rowspan="1" colspan="1">
                      <bold>243</bold>
                    </td><td rowspan="1" colspan="1">
                      <bold>246</bold>
                    </td><td rowspan="1" colspan="1">
                      <bold>279</bold>
                    </td></tr><tr><td rowspan="1" colspan="1">
                      <italic><tp:taxon-name>
                          <tp:taxon-name-part taxon-name-part-type="genus" reg="Cytospora">C.</tp:taxon-name-part>
                          <tp:taxon-name-part taxon-name-part-type="species" reg="lumnitzericola">lumnitzericola</tp:taxon-name-part>
                        </tp:taxon-name></italic>
                    </td><td rowspan="1" colspan="1"><named-content xmlns:xlink="http://www.w3.org/1999/xlink" content-type="dwc:institutional_code" xlink:type="simple">MFLUCC</named-content> 17-0508</td><td rowspan="1" colspan="1">C</td><td rowspan="1" colspan="1">G</td><td rowspan="1" colspan="1">C</td><td rowspan="1" colspan="1">G</td><td rowspan="1" colspan="1">T</td><td rowspan="1" colspan="1">G</td><td rowspan="1" colspan="1">C</td><td rowspan="1" colspan="1">C</td><td rowspan="1" colspan="1">G</td><td rowspan="1" colspan="1">C</td><td rowspan="1" colspan="1">T</td><td rowspan="1" colspan="1">C</td><td rowspan="1" colspan="1">T</td><td rowspan="1" colspan="1">T</td><td rowspan="1" colspan="1">C</td><td rowspan="1" colspan="1">T</td><td rowspan="1" colspan="1">C</td><td rowspan="1" colspan="1">T</td></tr><tr><td rowspan="1" colspan="1">
                      <italic><tp:taxon-name>
                          <tp:taxon-name-part taxon-name-part-type="genus" reg="Cytospora">C.</tp:taxon-name-part>
                          <tp:taxon-name-part taxon-name-part-type="species" reg="thailandica">thailandica</tp:taxon-name-part>
                        </tp:taxon-name></italic>
                    </td><td rowspan="1" colspan="1"><named-content xmlns:xlink="http://www.w3.org/1999/xlink" content-type="dwc:institutional_code" xlink:type="simple">MFLUCC</named-content> 17-0262</td><td rowspan="1" colspan="1">T</td><td rowspan="1" colspan="1">A</td><td rowspan="1" colspan="1">T</td><td rowspan="1" colspan="1">A</td><td rowspan="1" colspan="1">C</td><td rowspan="1" colspan="1">G</td><td rowspan="1" colspan="1">T</td><td rowspan="1" colspan="1">C</td><td rowspan="1" colspan="1">G</td><td rowspan="1" colspan="1">T</td><td rowspan="1" colspan="1">C</td><td rowspan="1" colspan="1">C</td><td rowspan="1" colspan="1">C</td><td rowspan="1" colspan="1">T</td><td rowspan="1" colspan="1">T</td><td rowspan="1" colspan="1">T</td><td rowspan="1" colspan="1">T</td><td rowspan="1" colspan="1">C</td></tr><tr><td rowspan="1" colspan="1">
                      <italic><tp:taxon-name>
                          <tp:taxon-name-part taxon-name-part-type="genus" reg="Cytospora">C.</tp:taxon-name-part>
                          <tp:taxon-name-part taxon-name-part-type="species" reg="thailandica">thailandica</tp:taxon-name-part>
                        </tp:taxon-name></italic>
                    </td><td rowspan="1" colspan="1"><named-content xmlns:xlink="http://www.w3.org/1999/xlink" content-type="dwc:institutional_code" xlink:type="simple">MFLUCC</named-content> 17-0263</td><td rowspan="1" colspan="1">T</td><td rowspan="1" colspan="1">A</td><td rowspan="1" colspan="1">T</td><td rowspan="1" colspan="1">A</td><td rowspan="1" colspan="1">C</td><td rowspan="1" colspan="1">G</td><td rowspan="1" colspan="1">T</td><td rowspan="1" colspan="1">C</td><td rowspan="1" colspan="1">G</td><td rowspan="1" colspan="1">T</td><td rowspan="1" colspan="1">C</td><td rowspan="1" colspan="1">C</td><td rowspan="1" colspan="1">C</td><td rowspan="1" colspan="1">T</td><td rowspan="1" colspan="1">T</td><td rowspan="1" colspan="1">T</td><td rowspan="1" colspan="1">T</td><td rowspan="1" colspan="1">C</td></tr><tr><td rowspan="1" colspan="1">
                      <italic><tp:taxon-name>
                          <tp:taxon-name-part taxon-name-part-type="genus" reg="Cytospora">C.</tp:taxon-name-part>
                          <tp:taxon-name-part taxon-name-part-type="species" reg="xylocarpi">xylocarpi</tp:taxon-name-part>
                        </tp:taxon-name></italic>
                    </td><td rowspan="1" colspan="1"><named-content xmlns:xlink="http://www.w3.org/1999/xlink" content-type="dwc:institutional_code" xlink:type="simple">MFLUCC</named-content> 17-0251</td><td rowspan="1" colspan="1">C</td><td rowspan="1" colspan="1">A</td><td rowspan="1" colspan="1">C</td><td rowspan="1" colspan="1">A</td><td rowspan="1" colspan="1">T</td><td rowspan="1" colspan="1">A</td><td rowspan="1" colspan="1">T</td><td rowspan="1" colspan="1">T</td><td rowspan="1" colspan="1">C</td><td rowspan="1" colspan="1">C</td><td rowspan="1" colspan="1">C</td><td rowspan="1" colspan="1">T</td><td rowspan="1" colspan="1">C</td><td rowspan="1" colspan="1">G</td><td rowspan="1" colspan="1">C</td><td rowspan="1" colspan="1">C</td><td rowspan="1" colspan="1">C</td><td rowspan="1" colspan="1">T</td></tr><tr><td rowspan="2" colspan="1">
                      <bold>Taxon</bold>
                    </td><td rowspan="2" colspan="1">
                      <bold>Strain</bold>
                    </td><td rowspan="1" colspan="18">
                      <bold>RPB2</bold>
                    </td></tr><tr><td rowspan="1" colspan="1">
                      <bold>282</bold>
                    </td><td rowspan="1" colspan="1">
                      <bold>294</bold>
                    </td><td rowspan="1" colspan="1">
                      <bold>306</bold>
                    </td><td rowspan="1" colspan="1">
                      <bold>309</bold>
                    </td><td rowspan="1" colspan="1">
                      <bold>336</bold>
                    </td><td rowspan="1" colspan="1">
                      <bold>339</bold>
                    </td><td rowspan="1" colspan="1">
                      <bold>342</bold>
                    </td><td rowspan="1" colspan="1">
                      <bold>351</bold>
                    </td><td rowspan="1" colspan="1">
                      <bold>352</bold>
                    </td><td rowspan="1" colspan="1">
                      <bold>357</bold>
                    </td><td rowspan="1" colspan="1">
                      <bold>378</bold>
                    </td><td rowspan="1" colspan="1">
                      <bold>390</bold>
                    </td><td rowspan="1" colspan="1">
                      <bold>393</bold>
                    </td><td rowspan="1" colspan="1">
                      <bold>396</bold>
                    </td><td rowspan="1" colspan="1">
                      <bold>402</bold>
                    </td><td rowspan="1" colspan="1">
                      <bold>405</bold>
                    </td><td rowspan="1" colspan="1">
                      <bold>435</bold>
                    </td><td rowspan="1" colspan="1">
                      <bold>441</bold>
                    </td></tr><tr><td rowspan="1" colspan="1">
                      <italic><tp:taxon-name>
                          <tp:taxon-name-part taxon-name-part-type="genus" reg="Cytospora">C.</tp:taxon-name-part>
                          <tp:taxon-name-part taxon-name-part-type="species" reg="lumnitzericola">lumnitzericola</tp:taxon-name-part>
                        </tp:taxon-name></italic>
                    </td><td rowspan="1" colspan="1"><named-content xmlns:xlink="http://www.w3.org/1999/xlink" content-type="dwc:institutional_code" xlink:type="simple">MFLUCC</named-content> 17-0508</td><td rowspan="1" colspan="1">C</td><td rowspan="1" colspan="1">A</td><td rowspan="1" colspan="1">T</td><td rowspan="1" colspan="1">C</td><td rowspan="1" colspan="1">T</td><td rowspan="1" colspan="1">C</td><td rowspan="1" colspan="1">G</td><td rowspan="1" colspan="1">T</td><td rowspan="1" colspan="1">C</td><td rowspan="1" colspan="1">G</td><td rowspan="1" colspan="1">A</td><td rowspan="1" colspan="1">C</td><td rowspan="1" colspan="1">C</td><td rowspan="1" colspan="1">G</td><td rowspan="1" colspan="1">T</td><td rowspan="1" colspan="1">T</td><td rowspan="1" colspan="1">C</td><td rowspan="1" colspan="1">T</td></tr><tr><td rowspan="1" colspan="1">
                      <italic><tp:taxon-name>
                          <tp:taxon-name-part taxon-name-part-type="genus" reg="Cytospora">C.</tp:taxon-name-part>
                          <tp:taxon-name-part taxon-name-part-type="species" reg="thailandica">thailandica</tp:taxon-name-part>
                        </tp:taxon-name></italic>
                    </td><td rowspan="1" colspan="1"><named-content xmlns:xlink="http://www.w3.org/1999/xlink" content-type="dwc:institutional_code" xlink:type="simple">MFLUCC</named-content> 17-0262</td><td rowspan="1" colspan="1">T</td><td rowspan="1" colspan="1">G</td><td rowspan="1" colspan="1">C</td><td rowspan="1" colspan="1">T</td><td rowspan="1" colspan="1">C</td><td rowspan="1" colspan="1">A</td><td rowspan="1" colspan="1">A</td><td rowspan="1" colspan="1">C</td><td rowspan="1" colspan="1">T</td><td rowspan="1" colspan="1">C</td><td rowspan="1" colspan="1">G</td><td rowspan="1" colspan="1">C</td><td rowspan="1" colspan="1">T</td><td rowspan="1" colspan="1">A</td><td rowspan="1" colspan="1">T</td><td rowspan="1" colspan="1">C</td><td rowspan="1" colspan="1">C</td><td rowspan="1" colspan="1">T</td></tr><tr><td rowspan="1" colspan="1">
                      <italic><tp:taxon-name>
                          <tp:taxon-name-part taxon-name-part-type="genus" reg="Cytospora">C.</tp:taxon-name-part>
                          <tp:taxon-name-part taxon-name-part-type="species" reg="thailandica">thailandica</tp:taxon-name-part>
                        </tp:taxon-name></italic>
                    </td><td rowspan="1" colspan="1"><named-content xmlns:xlink="http://www.w3.org/1999/xlink" content-type="dwc:institutional_code" xlink:type="simple">MFLUCC</named-content> 17-0263</td><td rowspan="1" colspan="1">T</td><td rowspan="1" colspan="1">G</td><td rowspan="1" colspan="1">C</td><td rowspan="1" colspan="1">T</td><td rowspan="1" colspan="1">C</td><td rowspan="1" colspan="1">A</td><td rowspan="1" colspan="1">A</td><td rowspan="1" colspan="1">C</td><td rowspan="1" colspan="1">T</td><td rowspan="1" colspan="1">C</td><td rowspan="1" colspan="1">G</td><td rowspan="1" colspan="1">C</td><td rowspan="1" colspan="1">T</td><td rowspan="1" colspan="1">A</td><td rowspan="1" colspan="1">T</td><td rowspan="1" colspan="1">C</td><td rowspan="1" colspan="1">C</td><td rowspan="1" colspan="1">T</td></tr><tr><td rowspan="1" colspan="1">
                      <italic><tp:taxon-name>
                          <tp:taxon-name-part taxon-name-part-type="genus" reg="Cytospora">C.</tp:taxon-name-part>
                          <tp:taxon-name-part taxon-name-part-type="species" reg="xylocarpi">xylocarpi</tp:taxon-name-part>
                        </tp:taxon-name></italic>
                    </td><td rowspan="1" colspan="1"><named-content xmlns:xlink="http://www.w3.org/1999/xlink" content-type="dwc:institutional_code" xlink:type="simple">MFLUCC</named-content> 17-0251</td><td rowspan="1" colspan="1">T</td><td rowspan="1" colspan="1">A</td><td rowspan="1" colspan="1">C</td><td rowspan="1" colspan="1">C</td><td rowspan="1" colspan="1">T</td><td rowspan="1" colspan="1">C</td><td rowspan="1" colspan="1">G</td><td rowspan="1" colspan="1">T</td><td rowspan="1" colspan="1">C</td><td rowspan="1" colspan="1">C</td><td rowspan="1" colspan="1">A</td><td rowspan="1" colspan="1">T</td><td rowspan="1" colspan="1">T</td><td rowspan="1" colspan="1">A</td><td rowspan="1" colspan="1">C</td><td rowspan="1" colspan="1">T</td><td rowspan="1" colspan="1">T</td><td rowspan="1" colspan="1">G</td></tr><tr><td rowspan="2" colspan="1">
                      <bold>Taxon</bold>
                    </td><td rowspan="2" colspan="1">
                      <bold>Strain</bold>
                    </td><td rowspan="1" colspan="18">
                      <bold>RPB2</bold>
                    </td></tr><tr><td rowspan="1" colspan="1">
                      <bold>456</bold>
                    </td><td rowspan="1" colspan="1">
                      <bold>465</bold>
                    </td><td rowspan="1" colspan="1">
                      <bold>468</bold>
                    </td><td rowspan="1" colspan="1">
                      <bold>492</bold>
                    </td><td rowspan="1" colspan="1">
                      <bold>498</bold>
                    </td><td rowspan="1" colspan="1">
                      <bold>510</bold>
                    </td><td rowspan="1" colspan="1">
                      <bold>516</bold>
                    </td><td rowspan="1" colspan="1">
                      <bold>517</bold>
                    </td><td rowspan="1" colspan="1">
                      <bold>543</bold>
                    </td><td rowspan="1" colspan="1">
                      <bold>561</bold>
                    </td><td rowspan="1" colspan="1">
                      <bold>570</bold>
                    </td><td rowspan="1" colspan="1">
                      <bold>576</bold>
                    </td><td rowspan="1" colspan="1">
                      <bold>603</bold>
                    </td><td rowspan="1" colspan="1">
                      <bold>612</bold>
                    </td><td rowspan="1" colspan="1">
                      <bold>613</bold>
                    </td><td rowspan="1" colspan="1">
                      <bold>615</bold>
                    </td><td rowspan="1" colspan="1">
                      <bold>627</bold>
                    </td><td rowspan="1" colspan="1">
                      <bold>633</bold>
                    </td></tr><tr><td rowspan="1" colspan="1">
                      <italic><tp:taxon-name>
                          <tp:taxon-name-part taxon-name-part-type="genus" reg="Cytospora">C.</tp:taxon-name-part>
                          <tp:taxon-name-part taxon-name-part-type="species" reg="lumnitzericola">lumnitzericola</tp:taxon-name-part>
                        </tp:taxon-name></italic>
                    </td><td rowspan="1" colspan="1"><named-content xmlns:xlink="http://www.w3.org/1999/xlink" content-type="dwc:institutional_code" xlink:type="simple">MFLUCC</named-content> 17-0508</td><td rowspan="1" colspan="1">C</td><td rowspan="1" colspan="1">T</td><td rowspan="1" colspan="1">C</td><td rowspan="1" colspan="1">G</td><td rowspan="1" colspan="1">T</td><td rowspan="1" colspan="1">T</td><td rowspan="1" colspan="1">A</td><td rowspan="1" colspan="1">T</td><td rowspan="1" colspan="1">T</td><td rowspan="1" colspan="1">A</td><td rowspan="1" colspan="1">A</td><td rowspan="1" colspan="1">G</td><td rowspan="1" colspan="1">T</td><td rowspan="1" colspan="1">T</td><td rowspan="1" colspan="1">C</td><td rowspan="1" colspan="1">C</td><td rowspan="1" colspan="1">C</td><td rowspan="1" colspan="1">G</td></tr><tr><td rowspan="1" colspan="1">
                      <italic><tp:taxon-name>
                          <tp:taxon-name-part taxon-name-part-type="genus" reg="Cytospora">C.</tp:taxon-name-part>
                          <tp:taxon-name-part taxon-name-part-type="species" reg="thailandica">thailandica</tp:taxon-name-part>
                        </tp:taxon-name></italic>
                    </td><td rowspan="1" colspan="1"><named-content xmlns:xlink="http://www.w3.org/1999/xlink" content-type="dwc:institutional_code" xlink:type="simple">MFLUCC</named-content> 17-0262</td><td rowspan="1" colspan="1">C</td><td rowspan="1" colspan="1">C</td><td rowspan="1" colspan="1">G</td><td rowspan="1" colspan="1">C</td><td rowspan="1" colspan="1">C</td><td rowspan="1" colspan="1">C</td><td rowspan="1" colspan="1">A</td><td rowspan="1" colspan="1">T</td><td rowspan="1" colspan="1">C</td><td rowspan="1" colspan="1">A</td><td rowspan="1" colspan="1">G</td><td rowspan="1" colspan="1">A</td><td rowspan="1" colspan="1">C</td><td rowspan="1" colspan="1">C</td><td rowspan="1" colspan="1">T</td><td rowspan="1" colspan="1">G</td><td rowspan="1" colspan="1">C</td><td rowspan="1" colspan="1">G</td></tr><tr><td rowspan="1" colspan="1">
                      <italic><tp:taxon-name>
                          <tp:taxon-name-part taxon-name-part-type="genus" reg="Cytospora">C.</tp:taxon-name-part>
                          <tp:taxon-name-part taxon-name-part-type="species" reg="thailandica">thailandica</tp:taxon-name-part>
                        </tp:taxon-name></italic>
                    </td><td rowspan="1" colspan="1"><named-content xmlns:xlink="http://www.w3.org/1999/xlink" content-type="dwc:institutional_code" xlink:type="simple">MFLUCC</named-content> 17-0263</td><td rowspan="1" colspan="1">C</td><td rowspan="1" colspan="1">C</td><td rowspan="1" colspan="1">G</td><td rowspan="1" colspan="1">C</td><td rowspan="1" colspan="1">C</td><td rowspan="1" colspan="1">C</td><td rowspan="1" colspan="1">A</td><td rowspan="1" colspan="1">T</td><td rowspan="1" colspan="1">C</td><td rowspan="1" colspan="1">A</td><td rowspan="1" colspan="1">G</td><td rowspan="1" colspan="1">A</td><td rowspan="1" colspan="1">C</td><td rowspan="1" colspan="1">C</td><td rowspan="1" colspan="1">T</td><td rowspan="1" colspan="1">G</td><td rowspan="1" colspan="1">C</td><td rowspan="1" colspan="1">G</td></tr><tr><td rowspan="1" colspan="1">
                      <italic><tp:taxon-name>
                          <tp:taxon-name-part taxon-name-part-type="genus" reg="Cytospora">C.</tp:taxon-name-part>
                          <tp:taxon-name-part taxon-name-part-type="species" reg="xylocarpi">xylocarpi</tp:taxon-name-part>
                        </tp:taxon-name></italic>
                    </td><td rowspan="1" colspan="1"><named-content xmlns:xlink="http://www.w3.org/1999/xlink" content-type="dwc:institutional_code" xlink:type="simple">MFLUCC</named-content> 17-0251</td><td rowspan="1" colspan="1">T</td><td rowspan="1" colspan="1">T</td><td rowspan="1" colspan="1">T</td><td rowspan="1" colspan="1">G</td><td rowspan="1" colspan="1">T</td><td rowspan="1" colspan="1">C</td><td rowspan="1" colspan="1">G</td><td rowspan="1" colspan="1">C</td><td rowspan="1" colspan="1">C</td><td rowspan="1" colspan="1">G</td><td rowspan="1" colspan="1">G</td><td rowspan="1" colspan="1">G</td><td rowspan="1" colspan="1">T</td><td rowspan="1" colspan="1">C</td><td rowspan="1" colspan="1">T</td><td rowspan="1" colspan="1">G</td><td rowspan="1" colspan="1">G</td><td rowspan="1" colspan="1">A</td></tr><tr><td rowspan="2" colspan="1">
                      <bold>Taxon</bold>
                    </td><td rowspan="2" colspan="1">
                      <bold>Strain</bold>
                    </td><td rowspan="1" colspan="18">
                      <bold>RPB2</bold>
                    </td></tr><tr><td rowspan="1" colspan="1">
                      <bold>651</bold>
                    </td><td rowspan="1" colspan="1">
                      <bold>663</bold>
                    </td><td rowspan="1" colspan="1">
                      <bold>675</bold>
                    </td><td rowspan="1" colspan="1">
                      <bold>678</bold>
                    </td><td rowspan="1" colspan="1">
                      <bold>690</bold>
                    </td><td rowspan="1" colspan="1">
                      <bold>693</bold>
                    </td><td rowspan="1" colspan="1">
                      <bold>699</bold>
                    </td><td rowspan="1" colspan="1">
                      <bold>702</bold>
                    </td><td rowspan="1" colspan="1">
                      <bold>711</bold>
                    </td><td rowspan="1" colspan="1">
                      <bold>732</bold>
                    </td><td rowspan="1" colspan="1"/><td rowspan="1" colspan="1"/><td rowspan="1" colspan="1"/><td rowspan="1" colspan="1"/><td rowspan="1" colspan="1"/><td rowspan="1" colspan="1"/><td rowspan="1" colspan="1"/><td rowspan="1" colspan="1"/></tr><tr><td rowspan="1" colspan="1">
                      <italic><tp:taxon-name>
                          <tp:taxon-name-part taxon-name-part-type="genus" reg="Cytospora">C.</tp:taxon-name-part>
                          <tp:taxon-name-part taxon-name-part-type="species" reg="lumnitzericola">lumnitzericola</tp:taxon-name-part>
                        </tp:taxon-name></italic>
                    </td><td rowspan="1" colspan="1"><named-content xmlns:xlink="http://www.w3.org/1999/xlink" content-type="dwc:institutional_code" xlink:type="simple">MFLUCC</named-content> 17-0508</td><td rowspan="1" colspan="1">T</td><td rowspan="1" colspan="1">A</td><td rowspan="1" colspan="1">C</td><td rowspan="1" colspan="1">T</td><td rowspan="1" colspan="1">T</td><td rowspan="1" colspan="1">G</td><td rowspan="1" colspan="1">T</td><td rowspan="1" colspan="1">C</td><td rowspan="1" colspan="1">C</td><td rowspan="1" colspan="1">T</td><td rowspan="1" colspan="1"/><td rowspan="1" colspan="1"/><td rowspan="1" colspan="1"/><td rowspan="1" colspan="1"/><td rowspan="1" colspan="1"/><td rowspan="1" colspan="1"/><td rowspan="1" colspan="1"/><td rowspan="1" colspan="1"/></tr><tr><td rowspan="1" colspan="1">
                      <italic><tp:taxon-name>
                          <tp:taxon-name-part taxon-name-part-type="genus" reg="Cytospora">C.</tp:taxon-name-part>
                          <tp:taxon-name-part taxon-name-part-type="species" reg="thailandica">thailandica</tp:taxon-name-part>
                        </tp:taxon-name></italic>
                    </td><td rowspan="1" colspan="1"><named-content xmlns:xlink="http://www.w3.org/1999/xlink" content-type="dwc:institutional_code" xlink:type="simple">MFLUCC</named-content> 17-0262</td><td rowspan="1" colspan="1">C</td><td rowspan="1" colspan="1">G</td><td rowspan="1" colspan="1">T</td><td rowspan="1" colspan="1">C</td><td rowspan="1" colspan="1">G</td><td rowspan="1" colspan="1">A</td><td rowspan="1" colspan="1">C</td><td rowspan="1" colspan="1">T</td><td rowspan="1" colspan="1">C</td><td rowspan="1" colspan="1">C</td><td rowspan="1" colspan="1"/><td rowspan="1" colspan="1"/><td rowspan="1" colspan="1"/><td rowspan="1" colspan="1"/><td rowspan="1" colspan="1"/><td rowspan="1" colspan="1"/><td rowspan="1" colspan="1"/><td rowspan="1" colspan="1"/></tr><tr><td rowspan="1" colspan="1">
                      <italic><tp:taxon-name>
                          <tp:taxon-name-part taxon-name-part-type="genus" reg="Cytospora">C.</tp:taxon-name-part>
                          <tp:taxon-name-part taxon-name-part-type="species" reg="thailandica">thailandica</tp:taxon-name-part>
                        </tp:taxon-name></italic>
                    </td><td rowspan="1" colspan="1"><named-content xmlns:xlink="http://www.w3.org/1999/xlink" content-type="dwc:institutional_code" xlink:type="simple">MFLUCC</named-content> 17-0263</td><td rowspan="1" colspan="1">C</td><td rowspan="1" colspan="1">G</td><td rowspan="1" colspan="1">T</td><td rowspan="1" colspan="1">C</td><td rowspan="1" colspan="1">G</td><td rowspan="1" colspan="1">A</td><td rowspan="1" colspan="1">C</td><td rowspan="1" colspan="1">T</td><td rowspan="1" colspan="1">C</td><td rowspan="1" colspan="1">C</td><td rowspan="1" colspan="1"/><td rowspan="1" colspan="1"/><td rowspan="1" colspan="1"/><td rowspan="1" colspan="1"/><td rowspan="1" colspan="1"/><td rowspan="1" colspan="1"/><td rowspan="1" colspan="1"/><td rowspan="1" colspan="1"/></tr><tr><td rowspan="1" colspan="1">
                      <italic><tp:taxon-name>
                          <tp:taxon-name-part taxon-name-part-type="genus" reg="Cytospora">C.</tp:taxon-name-part>
                          <tp:taxon-name-part taxon-name-part-type="species" reg="xylocarpi">xylocarpi</tp:taxon-name-part>
                        </tp:taxon-name></italic>
                    </td><td rowspan="1" colspan="1"><named-content xmlns:xlink="http://www.w3.org/1999/xlink" content-type="dwc:institutional_code" xlink:type="simple">MFLUCC</named-content> 17-0251</td><td rowspan="1" colspan="1">C</td><td rowspan="1" colspan="1">A</td><td rowspan="1" colspan="1">T</td><td rowspan="1" colspan="1">C</td><td rowspan="1" colspan="1">T</td><td rowspan="1" colspan="1">A</td><td rowspan="1" colspan="1">C</td><td rowspan="1" colspan="1">C</td><td rowspan="1" colspan="1">T</td><td rowspan="1" colspan="1">T</td><td rowspan="1" colspan="1"/><td rowspan="1" colspan="1"/><td rowspan="1" colspan="1"/><td rowspan="1" colspan="1"/><td rowspan="1" colspan="1"/><td rowspan="1" colspan="1"/><td rowspan="1" colspan="1"/><td rowspan="1" colspan="1"/></tr></tbody></table><table-wrap-foot><fn><p>All isolates are new taxa in this study; “-” gap (insertion/deletion); “?” missing data.</p></fn></table-wrap-foot></table-wrap><fig id="F2" position="float" orientation="portrait"><label>Figure 2.</label><caption><p>Maximum parsimony phylogenetic tree inferred from ITS1 and ITS2 sequence data. Maximum parsimony and maximum likelihood bootstrap values ≥50%, Bayesian posterior probabilities ≥0.90 (MPBS/<abbrev xmlns:xlink="http://www.w3.org/1999/xlink" xlink:title="maximum likelihood bootstrap values" id="ABBRID0EBTCI" xlink:type="simple">MLBS</abbrev>/BIPP) are given at the nodes. The species obtained in this study are in blue font. Ex-type taxa from other studies are in black bold.</p></caption><graphic xmlns:xlink="http://www.w3.org/1999/xlink" xlink:href="mycokeys-38-093-g002.jpg" position="float" orientation="portrait" xlink:type="simple" id="oo_224860.jpg"/></fig></tp:treatment-sec></tp:taxon-treatment>
