# Supplementary material for: Morphological and phylogenetic characterisation of novel Cytospora species associated with mangroves
Source: MycoKeys. 2018 Aug 28;(38):93–120. doi: 10.3897/mycokeys.38.28011 (PMC6160782; doi:10.3897/mycokeys.38.28011)
Supplement: XML Treatment for Cytospora thailandica [file mycokeys.38.28011-treatment2.xml]

<!DOCTYPE tp:taxon-treatment
  PUBLIC "-//TaxonX//DTD Taxonomic Treatment Publishing DTD v0 20100105//EN" "tax-treatment-NSO.dtd">
<tp:taxon-treatment xmlns:tp="http://www.plazi.org/taxpub"><tp:treatment-meta><kwd-group><label>Taxon classification</label><kwd><named-content xmlns:xlink="http://www.w3.org/1999/xlink" content-type="kingdom">Fungi</named-content></kwd><kwd><named-content xmlns:xlink="http://www.w3.org/1999/xlink" content-type="order">Diaporthales</named-content></kwd><kwd><named-content xmlns:xlink="http://www.w3.org/1999/xlink" content-type="family">Valsaceae</named-content></kwd></kwd-group><mixed-citation publication-type="journal"><person-group><name><surname>Norphanphoun</surname><given-names>Chada</given-names></name><name><surname>Raspé</surname><given-names>Olivier</given-names></name><name><surname>Jeewon</surname><given-names>Rajesh</given-names></name><name><surname>Wen</surname><given-names>Ting-Chi</given-names></name><name><surname>Hyde</surname><given-names>Kevin D.</given-names></name></person-group><article-title>Morphological and phylogenetic characterisation of novel <italic><tp:taxon-name><tp:taxon-name-part taxon-name-part-type="genus" reg="Cytospora">Cytospora</tp:taxon-name-part></tp:taxon-name></italic> species associated with mangroves</article-title><source>MycoKeys</source><day>28</day><month>8</month><year>2018</year><volume>2018</volume><issue>38</issue><fpage>93</fpage><lpage>120</lpage><pub-id pub-id-type="doi">10.3897/mycokeys.38.28011</pub-id></mixed-citation></tp:treatment-meta><tp:nomenclature><tp:taxon-name>
              <tp:taxon-name-part taxon-name-part-type="genus" reg="Cytospora">Cytospora</tp:taxon-name-part>
              <tp:taxon-name-part taxon-name-part-type="species" reg="thailandica">thailandica</tp:taxon-name-part>
            </tp:taxon-name><tp:taxon-authority>Norphanphoun, T.C. Wen &amp; K.D. Hyde</tp:taxon-authority><tp:taxon-status xmlns:xlink="http://www.w3.org/1999/xlink" xlink:type="simple">sp. nov.</tp:taxon-status><xref ref-type="fig" rid="F4">Figure 4</xref></tp:nomenclature><tp:treatment-sec sec-type="etymology" id="SECID0EI5CI"><title>Etymology.</title><p>refers to the country where the fungus was collected.</p></tp:treatment-sec><tp:treatment-sec sec-type="Holotype" id="SECID0EN5CI"><title>Holotype.</title><p><named-content xmlns:xlink="http://www.w3.org/1999/xlink" content-type="dwc:institutional_code" xlink:type="simple">MFLU</named-content> 17-0709</p><p><italic><tp:taxon-name><tp:taxon-name-part taxon-name-part-type="genus" reg="Associated">Associated</tp:taxon-name-part></tp:taxon-name></italic> with twigs and branches of <italic><tp:taxon-name><tp:taxon-name-part taxon-name-part-type="genus" reg="Xylocarpus">Xylocarpus</tp:taxon-name-part><tp:taxon-name-part taxon-name-part-type="species" reg="moluccensis">moluccensis</tp:taxon-name-part></tp:taxon-name></italic>. <bold>Sexual morph</bold>: Stromata immersed in bark. <italic><tp:taxon-name><tp:taxon-name-part taxon-name-part-type="genus" reg="Ascostromata">Ascostromata</tp:taxon-name-part></tp:taxon-name></italic> 400–1000 × 70–250 µm diameter, semi-immersed in host tissue, scattered, erumpent, uni- or multi-loculate, with ostiolar neck. <italic><tp:taxon-name><tp:taxon-name-part taxon-name-part-type="genus" reg="Ostiole">Ostiole</tp:taxon-name-part></tp:taxon-name></italic> 70–150 µm diameter, numerous, dark brown to black, at the same level as the disc, occasionally area below disc a lighter entostroma. <italic><tp:taxon-name><tp:taxon-name-part taxon-name-part-type="genus" reg="Peridium">Peridium</tp:taxon-name-part></tp:taxon-name></italic> comprising several layers of cell of <italic>textura angularis</italic>, with innermost layer thick, brown, outer layer dark brown. <italic><tp:taxon-name><tp:taxon-name-part taxon-name-part-type="genus" reg="Hamathecium">Hamathecium</tp:taxon-name-part></tp:taxon-name></italic> comprising long cylindrical, cellular, anastomosed paraphyses. <italic>Asci</italic> (21–)23–25 × 4.1–4.7(–5) μm (<italic>x</italic>‒ = 22 × 4.3 μm, n = 15), 6–8-spored, unitunicate, clavate to elongate obovoid, with a J-, refractive apical ring. <italic><tp:taxon-name><tp:taxon-name-part taxon-name-part-type="genus" reg="Ascospores">Ascospores</tp:taxon-name-part></tp:taxon-name></italic> (5.6–)6–6.8 × 1.3–1.5(–2) μm (<italic>x</italic>‒ = 6.6 × 1.5 μm, n = 20), biseriate, elongate-allantoid, unicellular, hyaline, smooth-walled. <bold>Asexual morph</bold>: <italic><tp:taxon-name><tp:taxon-name-part taxon-name-part-type="genus" reg="Conidiomata">Conidiomata</tp:taxon-name-part></tp:taxon-name></italic> 400–1200 × 180–380 µm diameter, semi-immersed in host tissue, solitary, erumpent, scattered, discoid, circular to ovoid, with multi-loculate, pycnidial, embedded in stromatic tissue, with ostiole. <italic><tp:taxon-name><tp:taxon-name-part taxon-name-part-type="genus" reg="Ostioles">Ostioles</tp:taxon-name-part></tp:taxon-name></italic> 230–300 µm long, with an ostiolar neck. <italic><tp:taxon-name><tp:taxon-name-part taxon-name-part-type="genus" reg="Peridium">Peridium</tp:taxon-name-part></tp:taxon-name></italic> comprising few layers of cells of <italic>textura angularis</italic>, with innermost layer thin, pale brown, outer layer brown to dark brown. <italic><tp:taxon-name><tp:taxon-name-part taxon-name-part-type="genus" reg="Conidiophores">Conidiophores</tp:taxon-name-part></tp:taxon-name></italic> unbranched or occasionally branched at the bases, formed from the innermost layer of pycnidial wall, with conidiogenous cells. <italic>Conidiogenous cells</italic> (3.3–)6–9.1 × 1–1.3(–1.7) μm (<italic>x</italic>‒ = 6 × 1.3 μm, n = 15), blastic, enteroblastic, flask-shaped, phialidic, hyaline and smooth-walled. <italic><tp:taxon-name><tp:taxon-name-part taxon-name-part-type="genus" reg="Conidia">Conidia</tp:taxon-name-part></tp:taxon-name></italic> (3.3–)3.8–4 × 1–1.3(–1.5) µm (<italic>x</italic>‒ = 3.8 × 1.3 µm, n = 30), unicellular, subcylindrical, hyaline, smooth-walled.</p></tp:treatment-sec><tp:treatment-sec sec-type="material" id="SECID0EGCDI"><title>Material examined.</title><p>THAILAND, Ranong Province, Ngao Mangrove Forest, on branches of <italic><tp:taxon-name><tp:taxon-name-part taxon-name-part-type="genus" reg="Xylocarpus">Xylocarpus</tp:taxon-name-part><tp:taxon-name-part taxon-name-part-type="species" reg="moluccensis">moluccensis</tp:taxon-name-part></tp:taxon-name></italic>, 6 December 2016, Norphanphoun Chada NG02a (<named-content xmlns:xlink="http://www.w3.org/1999/xlink" content-type="dwc:institutional_code" xlink:type="simple">MFLU</named-content> 17-0709, <bold>holotype</bold>; PDD, isotype); ex-type-living cultures, <named-content xmlns:xlink="http://www.w3.org/1999/xlink" content-type="dwc:institutional_code" xlink:type="simple">MFLUCC</named-content> 17-0262, <named-content xmlns:xlink="http://www.w3.org/1999/xlink" content-type="dwc:institutional_code" xlink:type="simple">MFLUCC</named-content> 17-0263, <named-content xmlns:xlink="http://www.w3.org/1999/xlink" content-type="dwc:institutional_code" xlink:type="simple">ICMP</named-content>.</p></tp:treatment-sec><tp:treatment-sec sec-type="notes" id="SECID0EDDDI"><title>Notes.</title><p><italic><tp:taxon-name><tp:taxon-name-part taxon-name-part-type="genus" reg="Cytospora">Cytospora</tp:taxon-name-part><tp:taxon-name-part taxon-name-part-type="species" reg="thailandica">thailandica</tp:taxon-name-part></tp:taxon-name></italic> was collected from branches of <italic><tp:taxon-name><tp:taxon-name-part taxon-name-part-type="genus" reg="Xylocarpus">Xylocarpus</tp:taxon-name-part><tp:taxon-name-part taxon-name-part-type="species" reg="moluccensis">moluccensis</tp:taxon-name-part></tp:taxon-name></italic>. The new species resembles some other <italic><tp:taxon-name><tp:taxon-name-part taxon-name-part-type="genus" reg="Cytospora">Cytospora</tp:taxon-name-part></tp:taxon-name></italic> species, but is characterised by uni- or multi-loculate ascomata/conidiomata with unicellular, subcylindrical and hyaline spores in both morphs. <italic><tp:taxon-name><tp:taxon-name-part taxon-name-part-type="genus" reg="Cytospora">Cytospora</tp:taxon-name-part></tp:taxon-name></italic> species associated with <italic><tp:taxon-name><tp:taxon-name-part taxon-name-part-type="genus" reg="Xylocarpus">Xylocarpus</tp:taxon-name-part><tp:taxon-name-part taxon-name-part-type="species" reg="granatum">granatum</tp:taxon-name-part></tp:taxon-name></italic> is also reported in this study as <italic><tp:taxon-name><tp:taxon-name-part taxon-name-part-type="genus" reg="Cytospora">C.</tp:taxon-name-part><tp:taxon-name-part taxon-name-part-type="species" reg="xylocarpi">xylocarpi</tp:taxon-name-part></tp:taxon-name></italic> (<named-content xmlns:xlink="http://www.w3.org/1999/xlink" content-type="dwc:institutional_code" xlink:type="simple">MFLUCC</named-content> 17-0251, Fig. <xref ref-type="fig" rid="F5">5</xref>). <italic><tp:taxon-name><tp:taxon-name-part taxon-name-part-type="genus" reg="Cytospora">Cytospora</tp:taxon-name-part><tp:taxon-name-part taxon-name-part-type="species" reg="xylocarpi">xylocarpi</tp:taxon-name-part></tp:taxon-name></italic> is similar to <italic><tp:taxon-name><tp:taxon-name-part taxon-name-part-type="genus" reg="Cytospora">C.</tp:taxon-name-part><tp:taxon-name-part taxon-name-part-type="species" reg="thailandica">thailandica</tp:taxon-name-part></tp:taxon-name></italic> in its conidiomata being multi-loculate and in the length of conidia in the asexual morph (<italic><tp:taxon-name><tp:taxon-name-part taxon-name-part-type="genus" reg="Cytospora">C.</tp:taxon-name-part><tp:taxon-name-part taxon-name-part-type="species" reg="xylocarpi">xylocarpi</tp:taxon-name-part></tp:taxon-name></italic>: conidia 3 × 1.1 µm versus 3.8 × 1.3 µm in <italic><tp:taxon-name><tp:taxon-name-part taxon-name-part-type="genus" reg="Cytospora">C.</tp:taxon-name-part><tp:taxon-name-part taxon-name-part-type="species" reg="thailandica">thailandica</tp:taxon-name-part></tp:taxon-name></italic>). However, <italic><tp:taxon-name><tp:taxon-name-part taxon-name-part-type="genus" reg="Cytospora">C.</tp:taxon-name-part><tp:taxon-name-part taxon-name-part-type="species" reg="thailandica">thailandica</tp:taxon-name-part></tp:taxon-name></italic> differs from <italic><tp:taxon-name><tp:taxon-name-part taxon-name-part-type="genus" reg="Cytospora">C.</tp:taxon-name-part><tp:taxon-name-part taxon-name-part-type="species" reg="xylocarpi">xylocarpi</tp:taxon-name-part></tp:taxon-name></italic> in having shorter ostiolar necks and larger asci and ascospores (Table <xref ref-type="table" rid="T2">2</xref>). Phylogenetic analysis of our combined gene also reveals <italic><tp:taxon-name><tp:taxon-name-part taxon-name-part-type="genus" reg="Cytospora">C.</tp:taxon-name-part><tp:taxon-name-part taxon-name-part-type="species" reg="thailandica">thailandica</tp:taxon-name-part></tp:taxon-name></italic> is closely related to <italic><tp:taxon-name><tp:taxon-name-part taxon-name-part-type="genus" reg="Cytospora">C.</tp:taxon-name-part><tp:taxon-name-part taxon-name-part-type="species" reg="lumnitzericola">lumnitzericola</tp:taxon-name-part></tp:taxon-name></italic> (Fig. <xref ref-type="fig" rid="F1">1</xref>), but there are nucleotide differences as mentioned in notes of <italic><tp:taxon-name><tp:taxon-name-part taxon-name-part-type="genus" reg="Cytospora">C.</tp:taxon-name-part><tp:taxon-name-part taxon-name-part-type="species" reg="lumnitzericola">lumnitzericola</tp:taxon-name-part></tp:taxon-name></italic>. The individual ITS1+ITS2 phylogenetic tree also indicates that <italic><tp:taxon-name><tp:taxon-name-part taxon-name-part-type="genus" reg="Cytospora">C.</tp:taxon-name-part><tp:taxon-name-part taxon-name-part-type="species" reg="thailandica">thailandica</tp:taxon-name-part></tp:taxon-name></italic> is distinct with good support (Fig. <xref ref-type="fig" rid="F2">2</xref>).</p><fig id="F4" position="float" orientation="portrait"><label>Figure 4.</label><caption><p><italic><tp:taxon-name><tp:taxon-name-part taxon-name-part-type="genus" reg="Cytospora">Cytospora</tp:taxon-name-part><tp:taxon-name-part taxon-name-part-type="species" reg="thailandica">thailandica</tp:taxon-name-part></tp:taxon-name></italic> (<named-content xmlns:xlink="http://www.w3.org/1999/xlink" content-type="dwc:institutional_code" xlink:type="simple">MFLU</named-content> 17-0709, holotype). <bold>a</bold><italic><tp:taxon-name><tp:taxon-name-part taxon-name-part-type="genus" reg="Xylocarpus">Xylocarpus</tp:taxon-name-part><tp:taxon-name-part taxon-name-part-type="species" reg="moluccensis">moluccensis</tp:taxon-name-part></tp:taxon-name></italic><bold>b</bold> Branch of <italic><tp:taxon-name><tp:taxon-name-part taxon-name-part-type="genus" reg="Xylocarpus">Xylocarpus</tp:taxon-name-part><tp:taxon-name-part taxon-name-part-type="species" reg="moluccensis">moluccensis</tp:taxon-name-part></tp:taxon-name></italic><bold>c</bold><tp:taxon-name><tp:taxon-name-part taxon-name-part-type="genus" reg="Ascostromata">Ascostromata</tp:taxon-name-part></tp:taxon-name> on host substrate <bold>d, e</bold> Surface of ascomata <bold>f</bold> Transverse sections through ascostroma to show distribution of locules <bold>g–h</bold> Longitudinal sections through ascostroma to show distribution of locules <bold>i</bold><tp:taxon-name><tp:taxon-name-part taxon-name-part-type="genus" reg="Peridium">Peridium</tp:taxon-name-part></tp:taxon-name><bold>j</bold> Ostiolar neck <bold>ka</bold>–<bold>kd, n</bold> Asci <bold>l, m</bold> Apical ring <bold>oa–of</bold><tp:taxon-name><tp:taxon-name-part taxon-name-part-type="genus" reg="Ascospores">Ascospores</tp:taxon-name-part></tp:taxon-name><bold>p</bold> Surface of conidioma <bold>q</bold> Transverse sections through conidioma to show distribution of locules <bold>r, s</bold> Longitudinal sections through conidioma to show distribution of locules <bold>t</bold><tp:taxon-name><tp:taxon-name-part taxon-name-part-type="genus" reg="Peridium">Peridium</tp:taxon-name-part></tp:taxon-name><bold>u</bold> Ostiolar neck <bold>va–vc, w</bold> Conidiogenous cells with attached conidia <bold>x, y</bold><tp:taxon-name><tp:taxon-name-part taxon-name-part-type="genus" reg="Conidia">Conidia</tp:taxon-name-part></tp:taxon-name><bold>za, zb</bold> Colonies on <abbrev xmlns:xlink="http://www.w3.org/1999/xlink" xlink:title="2% malt extract agar" id="ABBRID0EYMDI" xlink:type="simple">MEA</abbrev> (za-from above, zb-from below). Scale bars: <bold>d</bold> = 1000 µm, <bold>e–g</bold> = 400 µm, <bold>h, j, p–s</bold> = 200 µm, <bold>i, u</bold> = 100 µm, <bold>ka–kd, n</bold> = 10 µm, <bold>l, m</bold> = 2 µm, <bold>oa–of, va–vc, w</bold> = 5 µm, <bold>t</bold> = 50 µm, <bold>x, y</bold> = 4 µm.</p></caption><graphic xmlns:xlink="http://www.w3.org/1999/xlink" xlink:href="mycokeys-38-093-g004.jpg" position="float" orientation="portrait" xlink:type="simple" id="oo_224862.jpg"/></fig><table-wrap id="T2" position="float" orientation="portrait"><label>Table 2.</label><caption><p>Synopsis of species of <italic><tp:taxon-name><tp:taxon-name-part taxon-name-part-type="genus" reg="Cytospora">Cytospora</tp:taxon-name-part></tp:taxon-name></italic> discussed in the paper.</p></caption><table rules="all"><tbody><tr><th rowspan="2" colspan="1">Taxon</th><th rowspan="1" colspan="4">Sexual morph</th><th rowspan="1" colspan="4">Asexual morph</th><th rowspan="2" colspan="1">References</th></tr><tr><th rowspan="1" colspan="1">Ascostoma</th><th rowspan="1" colspan="1">Ostiolar neck</th><th rowspan="1" colspan="1">Asci</th><th rowspan="1" colspan="1">
                      <tp:taxon-name>
                        <tp:taxon-name-part taxon-name-part-type="genus" reg="Ascospores">Ascospores</tp:taxon-name-part>
                      </tp:taxon-name>
                    </th><th rowspan="1" colspan="1">
                      <tp:taxon-name>
                        <tp:taxon-name-part taxon-name-part-type="genus" reg="Conidiomata">Conidiomata</tp:taxon-name-part>
                      </tp:taxon-name>
                    </th><th rowspan="1" colspan="1">Ostiolar neck</th><th rowspan="1" colspan="1">Conidiogenous cell</th><th rowspan="1" colspan="1">
                      <tp:taxon-name>
                        <tp:taxon-name-part taxon-name-part-type="genus" reg="Conidia">Conidia</tp:taxon-name-part>
                      </tp:taxon-name>
                    </th></tr><tr><td rowspan="1" colspan="1">
                      <italic><tp:taxon-name>
                          <tp:taxon-name-part taxon-name-part-type="genus" reg="Cytospora">C.</tp:taxon-name-part>
                          <tp:taxon-name-part taxon-name-part-type="species" reg="lumnitzericola">lumnitzericola</tp:taxon-name-part>
                        </tp:taxon-name></italic>
                    </td><td rowspan="1" colspan="1">–</td><td rowspan="1" colspan="1">–</td><td rowspan="1" colspan="1">–</td><td rowspan="1" colspan="1">–</td><td rowspan="1" colspan="1">–</td><td rowspan="1" colspan="1">–</td><td rowspan="1" colspan="1">8.4 × 1.4</td><td rowspan="1" colspan="1">4 × 1.2</td><td rowspan="1" colspan="1">In this study</td></tr><tr><td rowspan="1" colspan="1">
                      <italic><tp:taxon-name>
                          <tp:taxon-name-part taxon-name-part-type="genus" reg="Cytospora">C.</tp:taxon-name-part>
                          <tp:taxon-name-part taxon-name-part-type="species" reg="rhizophorae">rhizophorae</tp:taxon-name-part>
                        </tp:taxon-name></italic>
                    </td><td rowspan="1" colspan="1">–</td><td rowspan="1" colspan="1">–</td><td rowspan="1" colspan="1">–</td><td rowspan="1" colspan="1">–</td><td rowspan="1" colspan="1">370–500 × 100–310</td><td rowspan="1" colspan="1">30 × 10–25</td><td rowspan="1" colspan="1">13–20 × 1–1.8</td><td rowspan="1" colspan="1">3–6 × 1.1–1.5</td><td rowspan="1" colspan="1">Kohlm. and Kohlm. (1971)</td></tr><tr><td rowspan="1" colspan="1">
                      <italic><tp:taxon-name>
                          <tp:taxon-name-part taxon-name-part-type="genus" reg="Cytospora">C.</tp:taxon-name-part>
                          <tp:taxon-name-part taxon-name-part-type="species" reg="thailandica">thailandica</tp:taxon-name-part>
                        </tp:taxon-name></italic>
                    </td><td rowspan="1" colspan="1">400–1000 × 70–250</td><td rowspan="1" colspan="1">70–150</td><td rowspan="1" colspan="1">22 × 4.3</td><td rowspan="1" colspan="1">6.6 × 1.5</td><td rowspan="1" colspan="1">400–1200 × 180–380</td><td rowspan="1" colspan="1">230–300</td><td rowspan="1" colspan="1">6 × 1.3</td><td rowspan="1" colspan="1">3.8 × 1.3</td><td rowspan="1" colspan="1">In this study</td></tr><tr><td rowspan="1" colspan="1">
                      <italic><tp:taxon-name>
                          <tp:taxon-name-part taxon-name-part-type="genus" reg="Cytospora">C.</tp:taxon-name-part>
                          <tp:taxon-name-part taxon-name-part-type="species" reg="xylocarpi">xylocarpi</tp:taxon-name-part>
                        </tp:taxon-name></italic>
                    </td><td rowspan="1" colspan="1">230–600 × 90–250</td><td rowspan="1" colspan="1">160–200</td><td rowspan="1" colspan="1">26 × 4</td><td rowspan="1" colspan="1">5.7 × 1.8</td><td rowspan="1" colspan="1">700–1200 × 400–480</td><td rowspan="1" colspan="1">200–250</td><td rowspan="1" colspan="1">8.5× 1.4</td><td rowspan="1" colspan="1">3 × 1</td><td rowspan="1" colspan="1">In this study</td></tr></tbody></table></table-wrap></tp:treatment-sec><tp:treatment-sec><!--Section generated to contain objects referenced in tp:taxon-treatment.--><fig id="F5" position="float" orientation="portrait"><label>Figure 5.</label><caption><p><italic><tp:taxon-name><tp:taxon-name-part taxon-name-part-type="genus" reg="Cytospora">Cytospora</tp:taxon-name-part><tp:taxon-name-part taxon-name-part-type="species" reg="xylocarpi">xylocarpi</tp:taxon-name-part></tp:taxon-name></italic> (<named-content xmlns:xlink="http://www.w3.org/1999/xlink" content-type="dwc:institutional_code" xlink:type="simple">MFLU</named-content> 17-0708, holotype). <bold>a</bold><italic><tp:taxon-name><tp:taxon-name-part taxon-name-part-type="genus" reg="Xylocarpus">Xylocarpus</tp:taxon-name-part><tp:taxon-name-part taxon-name-part-type="species" reg="granatum">granatum</tp:taxon-name-part></tp:taxon-name></italic><bold>b</bold> Branch of <italic><tp:taxon-name><tp:taxon-name-part taxon-name-part-type="genus" reg="Xylocarpus">Xylocarpus</tp:taxon-name-part><tp:taxon-name-part taxon-name-part-type="species" reg="granatum">granatum</tp:taxon-name-part></tp:taxon-name></italic><bold>c</bold><tp:taxon-name><tp:taxon-name-part taxon-name-part-type="genus" reg="Ascostromata">Ascostromata</tp:taxon-name-part></tp:taxon-name> on host substrate <bold>d</bold> Surface of ascomata <bold>e</bold> Transverse sections through ascostroma to show distribution of locules <bold>f, g</bold> Longitudinal sections through ascostroma to show distribution of locules <bold>h</bold><tp:taxon-name><tp:taxon-name-part taxon-name-part-type="genus" reg="Peridium">Peridium</tp:taxon-name-part></tp:taxon-name><bold>i</bold>–<bold>l, n</bold> Asci <bold>m, o</bold><tp:taxon-name><tp:taxon-name-part taxon-name-part-type="genus" reg="Ascospores">Ascospores</tp:taxon-name-part></tp:taxon-name><bold>p</bold> Germinating spore <bold>q, r</bold> Colonies on <abbrev xmlns:xlink="http://www.w3.org/1999/xlink" xlink:title="2% malt extract agar" id="ABBRID0E2BAK" xlink:type="simple">MEA</abbrev> (q-from above, r-below) <bold>s</bold> Transverse sections through conidioma to show distribution of locules <bold>t</bold> Longitudinal sections through conidioma to show distribution of locules <bold>u, v</bold> Conidiogenous cells with attached conidia <bold>w</bold> Mature conidia. Scale bars: <bold>c</bold> = 2000 µm, <bold>d–f</bold> = 500 µm, <bold>g</bold> = 200 µm, <bold>h</bold> = 20 µm, <bold>i, p</bold> = 10 µm, <bold>j–o, u–w</bold> = 5 µm, <bold>s, t</bold> = 400 µm.</p></caption><graphic xmlns:xlink="http://www.w3.org/1999/xlink" xlink:href="mycokeys-38-093-g005.jpg" position="float" orientation="portrait" xlink:type="simple" id="oo_224863.jpg"/></fig><fig id="F1" position="float" orientation="portrait"><label>Figure 1.</label><caption><p>Phylogram generated from maximum parsimony analyses based on analysis of combined ITS, LSU, ACT and RPB2 sequence data. The tree is rooted to <italic><tp:taxon-name><tp:taxon-name-part taxon-name-part-type="genus" reg="Diaporthe">Diaporthe</tp:taxon-name-part><tp:taxon-name-part taxon-name-part-type="species" reg="eres">eres</tp:taxon-name-part></tp:taxon-name></italic> (AFTOL-ID 935). Maximum parsimony and maximum likelihood bootstrap values ≥50%, Bayesian posterior probabilities ≥0.90 (MPBS/<abbrev xmlns:xlink="http://www.w3.org/1999/xlink" xlink:title="maximum likelihood bootstrap values" id="ABBRID0EQSCI" xlink:type="simple">MLBS</abbrev>/PP) are given at the nodes. The species obtained in this study are in blue font. Ex-type taxa from other studies are in black bold.</p></caption><graphic xmlns:xlink="http://www.w3.org/1999/xlink" xlink:href="mycokeys-38-093-g001.jpg" position="float" orientation="portrait" xlink:type="simple" id="oo_224859.jpg"/></fig><fig id="F2" position="float" orientation="portrait"><label>Figure 2.</label><caption><p>Maximum parsimony phylogenetic tree inferred from ITS1 and ITS2 sequence data. Maximum parsimony and maximum likelihood bootstrap values ≥50%, Bayesian posterior probabilities ≥0.90 (MPBS/<abbrev xmlns:xlink="http://www.w3.org/1999/xlink" xlink:title="maximum likelihood bootstrap values" id="ABBRID0EBTCI" xlink:type="simple">MLBS</abbrev>/BIPP) are given at the nodes. The species obtained in this study are in blue font. Ex-type taxa from other studies are in black bold.</p></caption><graphic xmlns:xlink="http://www.w3.org/1999/xlink" xlink:href="mycokeys-38-093-g002.jpg" position="float" orientation="portrait" xlink:type="simple" id="oo_224860.jpg"/></fig></tp:treatment-sec></tp:taxon-treatment>
