# Supplementary material for: Morphological and phylogenetic characterisation of novel Cytospora species associated with mangroves
Source: MycoKeys. 2018 Aug 28;(38):93–120. doi: 10.3897/mycokeys.38.28011 (PMC6160782; doi:10.3897/mycokeys.38.28011)
Supplement: XML Treatment for Cytospora xylocarpi [file mycokeys.38.28011-treatment3.xml]

<!DOCTYPE tp:taxon-treatment
  PUBLIC "-//TaxonX//DTD Taxonomic Treatment Publishing DTD v0 20100105//EN" "tax-treatment-NSO.dtd">
<tp:taxon-treatment xmlns:tp="http://www.plazi.org/taxpub"><tp:treatment-meta><kwd-group><label>Taxon classification</label><kwd><named-content xmlns:xlink="http://www.w3.org/1999/xlink" content-type="kingdom">Fungi</named-content></kwd><kwd><named-content xmlns:xlink="http://www.w3.org/1999/xlink" content-type="order">Diaporthales</named-content></kwd><kwd><named-content xmlns:xlink="http://www.w3.org/1999/xlink" content-type="family">Valsaceae</named-content></kwd></kwd-group><mixed-citation publication-type="journal"><person-group><name><surname>Norphanphoun</surname><given-names>Chada</given-names></name><name><surname>Raspé</surname><given-names>Olivier</given-names></name><name><surname>Jeewon</surname><given-names>Rajesh</given-names></name><name><surname>Wen</surname><given-names>Ting-Chi</given-names></name><name><surname>Hyde</surname><given-names>Kevin D.</given-names></name></person-group><article-title>Morphological and phylogenetic characterisation of novel <italic><tp:taxon-name><tp:taxon-name-part taxon-name-part-type="genus" reg="Cytospora">Cytospora</tp:taxon-name-part></tp:taxon-name></italic> species associated with mangroves</article-title><source>MycoKeys</source><day>28</day><month>8</month><year>2018</year><volume>2018</volume><issue>38</issue><fpage>93</fpage><lpage>120</lpage><pub-id pub-id-type="doi">10.3897/mycokeys.38.28011</pub-id></mixed-citation></tp:treatment-meta><tp:nomenclature><tp:taxon-name>
              <tp:taxon-name-part taxon-name-part-type="genus" reg="Cytospora">Cytospora</tp:taxon-name-part>
              <tp:taxon-name-part taxon-name-part-type="species" reg="xylocarpi">xylocarpi</tp:taxon-name-part>
            </tp:taxon-name><tp:taxon-authority>Norphanphoun, T.C. Wen &amp; K.D. Hyde</tp:taxon-authority><tp:taxon-status xmlns:xlink="http://www.w3.org/1999/xlink" xlink:type="simple">sp. nov.</tp:taxon-status><xref ref-type="fig" rid="F5">Figure 5</xref></tp:nomenclature><tp:treatment-sec sec-type="etymology" id="SECID0EBXDI"><title>Etymology.</title><p>refers to the host genus that fungus was collected.</p></tp:treatment-sec><tp:treatment-sec sec-type="Holotype" id="SECID0EGXDI"><title>Holotype.</title><p><named-content xmlns:xlink="http://www.w3.org/1999/xlink" content-type="dwc:institutional_code" xlink:type="simple">MFLU</named-content> 17-0708</p><p><italic><tp:taxon-name><tp:taxon-name-part taxon-name-part-type="genus" reg="Associated">Associated</tp:taxon-name-part></tp:taxon-name></italic> with <italic><tp:taxon-name><tp:taxon-name-part taxon-name-part-type="genus" reg="Xylocarpus">Xylocarpus</tp:taxon-name-part><tp:taxon-name-part taxon-name-part-type="species" reg="granatum">granatum</tp:taxon-name-part></tp:taxon-name></italic> branches. <bold>Sexual morph</bold>: Stromata immersed in bark. <italic><tp:taxon-name><tp:taxon-name-part taxon-name-part-type="genus" reg="Ascostromata">Ascostromata</tp:taxon-name-part></tp:taxon-name></italic> 230–600 × 90–250 µm diameter, semi-immersed in host tissue, scattered, erumpent, multi-loculate, with ostiolar neck. <italic><tp:taxon-name><tp:taxon-name-part taxon-name-part-type="genus" reg="Ostiole">Ostiole</tp:taxon-name-part></tp:taxon-name></italic> 160–200 µm diameter, numerous, dark brown to black, at the same level as the disc, occasionally area surrounded with white hyphae. <italic><tp:taxon-name><tp:taxon-name-part taxon-name-part-type="genus" reg="Peridium">Peridium</tp:taxon-name-part></tp:taxon-name></italic> comprising several layers of cells of <italic>textura angularis</italic>, with innermost layer thick, pale brown, outer layer dark brown to black. <italic><tp:taxon-name><tp:taxon-name-part taxon-name-part-type="genus" reg="Hamathecium">Hamathecium</tp:taxon-name-part></tp:taxon-name></italic> comprising long cylindrical, cellular, anastomosed paraphyses. <italic>Asci</italic> (22–)24–28.8 × 3.6–4.8(–5.1) μm (<italic>x</italic>‒ = 26 × 4 μm, n = 15), 6–8-spored, unitunicate, clavate to elongate obovoid, with a refractive, J-, apical ring. <italic><tp:taxon-name><tp:taxon-name-part taxon-name-part-type="genus" reg="Ascospores">Ascospores</tp:taxon-name-part></tp:taxon-name></italic> (5.5–)6–6.5 × 1.7–1.8(–2) μm (<italic>x</italic>‒ = 5.7 × 1.8 μm, n = 20), biseriate, elongate-allantoid, unicellular hyaline, smooth-walled. <bold>Asexual morph</bold>: <italic><tp:taxon-name><tp:taxon-name-part taxon-name-part-type="genus" reg="Conidiomata">Conidiomata</tp:taxon-name-part></tp:taxon-name></italic> 700–1200 × 400–480 µm diameter, semi-immersed in host tissue, solitary, erumpent, scattered, multi-loculate, with ostiole. <italic><tp:taxon-name><tp:taxon-name-part taxon-name-part-type="genus" reg="Ostioles">Ostioles</tp:taxon-name-part></tp:taxon-name></italic> 200–250 µm long, with 1–2 ostiolar necks. <italic><tp:taxon-name><tp:taxon-name-part taxon-name-part-type="genus" reg="Peridium">Peridium</tp:taxon-name-part></tp:taxon-name></italic> comprising several layers of cells of <italic>textura angularis</italic>, with innermost layer brown, outer layer dark brown to black. <italic><tp:taxon-name><tp:taxon-name-part taxon-name-part-type="genus" reg="Conidiophores">Conidiophores</tp:taxon-name-part></tp:taxon-name></italic> unbranched or occasionally branched at the bases, formed from the innermost layer of pycnidial wall, with conidiogenous cells. <italic>Conidiogenous cells</italic> (6.3–)7.9–10 × 0.9–1.4(–1.6) μm (<italic>x</italic>‒ = 8.5× 1.4 μm, n = 15), blastic, enteroblastic, flask-shaped, phialidic, hyaline and smooth-walled. <italic><tp:taxon-name><tp:taxon-name-part taxon-name-part-type="genus" reg="Conidia">Conidia</tp:taxon-name-part></tp:taxon-name></italic> (2.4–)3–3.1 × 0.8–1(–1.2) µm (<italic>x</italic>‒ = 3 × 1 µm, n = 30), unicellular, subcylindrical, hyaline, smooth-walled.</p></tp:treatment-sec><tp:treatment-sec sec-type="material" id="SECID0E61DI"><title>Material examined.</title><p>THAILAND, Ranong Province, Ngao Mangrove Forest, on branches of <italic><tp:taxon-name><tp:taxon-name-part taxon-name-part-type="genus" reg="Xylocarpus">Xylocarpus</tp:taxon-name-part><tp:taxon-name-part taxon-name-part-type="species" reg="granatum">granatum</tp:taxon-name-part></tp:taxon-name></italic>, 6 December 2016, Norphanphoun Chada NG09b (<named-content xmlns:xlink="http://www.w3.org/1999/xlink" content-type="dwc:institutional_code" xlink:type="simple">MFLU</named-content> 17-0708, <bold>holotype</bold>; PDD); ex-type-living cultures, <named-content xmlns:xlink="http://www.w3.org/1999/xlink" content-type="dwc:institutional_code" xlink:type="simple">MFLUCC</named-content> 17-0251, <named-content xmlns:xlink="http://www.w3.org/1999/xlink" content-type="dwc:institutional_code" xlink:type="simple">ICMP</named-content>.</p></tp:treatment-sec><tp:treatment-sec sec-type="notes" id="SECID0E32DI"><title>Notes.</title><p>The asexual morph of <italic><tp:taxon-name><tp:taxon-name-part taxon-name-part-type="genus" reg="Cytospora">C.</tp:taxon-name-part><tp:taxon-name-part taxon-name-part-type="species" reg="xylocarpi">xylocarpi</tp:taxon-name-part></tp:taxon-name></italic>, studied here, is most similar to <italic><tp:taxon-name><tp:taxon-name-part taxon-name-part-type="genus" reg="Cytospora">C.</tp:taxon-name-part><tp:taxon-name-part taxon-name-part-type="species" reg="rhizophorae">rhizophorae</tp:taxon-name-part></tp:taxon-name></italic> from dead roots of <italic><tp:taxon-name><tp:taxon-name-part taxon-name-part-type="genus" reg="Rhizophora">Rhizophora</tp:taxon-name-part><tp:taxon-name-part taxon-name-part-type="species" reg="mangle">mangle</tp:taxon-name-part></tp:taxon-name></italic> L. in Guatemala, in having multi-loculate conidiomata and allantoid, slightly curved, hyaline and 3–6 × 1.1–1.5 μm conidia (<xref ref-type="bibr" rid="B38">Kohlmeyer and Kohlmeyer 1971</xref>). However, the phylogenies, generated herein, show that <italic><tp:taxon-name><tp:taxon-name-part taxon-name-part-type="genus" reg="Cytospora">C.</tp:taxon-name-part><tp:taxon-name-part taxon-name-part-type="species" reg="xylocarpi">xylocarpi</tp:taxon-name-part></tp:taxon-name></italic> is distinct from <italic><tp:taxon-name><tp:taxon-name-part taxon-name-part-type="genus" reg="Cytospora">C.</tp:taxon-name-part><tp:taxon-name-part taxon-name-part-type="species" reg="rhizophorae">rhizophorae</tp:taxon-name-part></tp:taxon-name></italic> (ATCC 38475), a strain from <italic><tp:taxon-name><tp:taxon-name-part taxon-name-part-type="genus" reg="Rhizophora">Rhizophora</tp:taxon-name-part><tp:taxon-name-part taxon-name-part-type="species" reg="mangle">mangle</tp:taxon-name-part></tp:taxon-name></italic> that was identified by Kohlmeyer, the author of the species (Fig. <xref ref-type="fig" rid="F2">2</xref>). The two species also differ by 25 substitutions in ITS1+ITS2 and were collected from different hosts. Therefore, the collection in the present study is designated as a new species.</p><p>Our phylogeny also indicates a close relationship to unpublished sequences from GenBank (Figs <xref ref-type="fig" rid="F1">1</xref>, <xref ref-type="fig" rid="F2">2</xref>). Given that no morphological descriptions are available for these, the similarity in the ITS1 and ITS2 sequence between our strain and the sequences from GenBank (HAB16R13, M225, A761, MUCC302) are presented in Table <xref ref-type="table" rid="T3">3</xref>. Those strains were collected from different hosts (Table <xref ref-type="table" rid="T3">3</xref>) and, together with our strain, show substantial variation in ITS1 and ITS2 (Table <xref ref-type="table" rid="T4">4</xref>). More collections are needed to further study morphological and genetic variation in this group.</p><fig id="F5" position="float" orientation="portrait"><label>Figure 5.</label><caption><p><italic><tp:taxon-name><tp:taxon-name-part taxon-name-part-type="genus" reg="Cytospora">Cytospora</tp:taxon-name-part><tp:taxon-name-part taxon-name-part-type="species" reg="xylocarpi">xylocarpi</tp:taxon-name-part></tp:taxon-name></italic> (<named-content xmlns:xlink="http://www.w3.org/1999/xlink" content-type="dwc:institutional_code" xlink:type="simple">MFLU</named-content> 17-0708, holotype). <bold>a</bold><italic><tp:taxon-name><tp:taxon-name-part taxon-name-part-type="genus" reg="Xylocarpus">Xylocarpus</tp:taxon-name-part><tp:taxon-name-part taxon-name-part-type="species" reg="granatum">granatum</tp:taxon-name-part></tp:taxon-name></italic><bold>b</bold> Branch of <italic><tp:taxon-name><tp:taxon-name-part taxon-name-part-type="genus" reg="Xylocarpus">Xylocarpus</tp:taxon-name-part><tp:taxon-name-part taxon-name-part-type="species" reg="granatum">granatum</tp:taxon-name-part></tp:taxon-name></italic><bold>c</bold><tp:taxon-name><tp:taxon-name-part taxon-name-part-type="genus" reg="Ascostromata">Ascostromata</tp:taxon-name-part></tp:taxon-name> on host substrate <bold>d</bold> Surface of ascomata <bold>e</bold> Transverse sections through ascostroma to show distribution of locules <bold>f, g</bold> Longitudinal sections through ascostroma to show distribution of locules <bold>h</bold><tp:taxon-name><tp:taxon-name-part taxon-name-part-type="genus" reg="Peridium">Peridium</tp:taxon-name-part></tp:taxon-name><bold>i</bold>–<bold>l, n</bold> Asci <bold>m, o</bold><tp:taxon-name><tp:taxon-name-part taxon-name-part-type="genus" reg="Ascospores">Ascospores</tp:taxon-name-part></tp:taxon-name><bold>p</bold> Germinating spore <bold>q, r</bold> Colonies on <abbrev xmlns:xlink="http://www.w3.org/1999/xlink" xlink:title="2% malt extract agar" id="ABBRID0E2BAK" xlink:type="simple">MEA</abbrev> (q-from above, r-below) <bold>s</bold> Transverse sections through conidioma to show distribution of locules <bold>t</bold> Longitudinal sections through conidioma to show distribution of locules <bold>u, v</bold> Conidiogenous cells with attached conidia <bold>w</bold> Mature conidia. Scale bars: <bold>c</bold> = 2000 µm, <bold>d–f</bold> = 500 µm, <bold>g</bold> = 200 µm, <bold>h</bold> = 20 µm, <bold>i, p</bold> = 10 µm, <bold>j–o, u–w</bold> = 5 µm, <bold>s, t</bold> = 400 µm.</p></caption><graphic xmlns:xlink="http://www.w3.org/1999/xlink" xlink:href="mycokeys-38-093-g005.jpg" position="float" orientation="portrait" xlink:type="simple" id="oo_224863.jpg"/></fig><table-wrap id="T3" position="float" orientation="portrait"><label>Table 3.</label><caption><p>GenBank BLAST search from ITS1 and ITS2 of <italic><tp:taxon-name><tp:taxon-name-part taxon-name-part-type="genus" reg="Cytospora">Cytospora</tp:taxon-name-part><tp:taxon-name-part taxon-name-part-type="species" reg="xylocarpi">xylocarpi</tp:taxon-name-part></tp:taxon-name></italic> (<named-content xmlns:xlink="http://www.w3.org/1999/xlink" content-type="dwc:institutional_code" xlink:type="simple">MFLUCC</named-content> 17-0251) with sequence from GenBank identified as <italic><tp:taxon-name><tp:taxon-name-part taxon-name-part-type="genus" reg="Cytospora">Cytospora</tp:taxon-name-part><tp:taxon-name-part taxon-name-part-type="species" reg="rhizophorae">rhizophorae</tp:taxon-name-part></tp:taxon-name></italic>.</p></caption><table rules="all"><tbody><tr><th rowspan="1" colspan="1">Toxon</th><th rowspan="1" colspan="1">Strain</th><th rowspan="1" colspan="1">Host</th><th rowspan="1" colspan="1">Country</th><th rowspan="1" colspan="1">Accessions</th><th rowspan="1" colspan="1">ITS1</th><th rowspan="1" colspan="1">ITS2</th><th rowspan="1" colspan="1">ITS1+ITS2</th><th rowspan="1" colspan="1">Identities (I), Query cover (QC)</th><th rowspan="1" colspan="1">References</th></tr><tr><td rowspan="1" colspan="1"><italic><tp:taxon-name><tp:taxon-name-part taxon-name-part-type="genus" reg="Cytospora">C.</tp:taxon-name-part></tp:taxon-name></italic> “<tp:taxon-name><tp:taxon-name-part taxon-name-part-type="genus" reg="Cytospora"/><tp:taxon-name-part taxon-name-part-type="species" reg="rhizophorae">rhizophorae</tp:taxon-name-part></tp:taxon-name>”</td><td rowspan="1" colspan="1">HAB16R13</td><td rowspan="1" colspan="1">
                      <italic><tp:taxon-name>
                          <tp:taxon-name-part taxon-name-part-type="genus" reg="Cinnamomum">Cinnamomum</tp:taxon-name-part>
                          <tp:taxon-name-part taxon-name-part-type="species" reg="porrectum">porrectum</tp:taxon-name-part>
                        </tp:taxon-name></italic>
                    </td><td rowspan="1" colspan="1">Malaysia</td><td rowspan="1" colspan="1">
                      <ext-link xmlns:xlink="http://www.w3.org/1999/xlink" ext-link-type="gen" xlink:href="HQ336045" xlink:type="simple">HQ336045</ext-link>
                    </td><td rowspan="1" colspan="1">213/215</td><td rowspan="1" colspan="1">167/169</td><td rowspan="1" colspan="1">380/384</td><td rowspan="1" colspan="1">I=98.9%, QC=99%</td><td rowspan="1" colspan="1">
                      <xref ref-type="bibr" rid="B24">Harun et al. (2011)</xref>
                    </td></tr><tr><td rowspan="1" colspan="1"><italic><tp:taxon-name><tp:taxon-name-part taxon-name-part-type="genus" reg="Cytospora">C.</tp:taxon-name-part></tp:taxon-name></italic> “<tp:taxon-name><tp:taxon-name-part taxon-name-part-type="genus" reg="Cytospora"/><tp:taxon-name-part taxon-name-part-type="species" reg="rhizophorae">rhizophorae</tp:taxon-name-part></tp:taxon-name>”</td><td rowspan="1" colspan="1">M225</td><td rowspan="1" colspan="1">
                      <italic><tp:taxon-name>
                          <tp:taxon-name-part taxon-name-part-type="genus" reg="Rhizophora">Rhizophora</tp:taxon-name-part>
                          <tp:taxon-name-part taxon-name-part-type="species" reg="mucronata">mucronata</tp:taxon-name-part>
                        </tp:taxon-name></italic>
                    </td><td rowspan="1" colspan="1">Philippines</td><td rowspan="1" colspan="1">
                      <ext-link xmlns:xlink="http://www.w3.org/1999/xlink" ext-link-type="gen" xlink:href="KR056292" xlink:type="simple">KR056292</ext-link>
                    </td><td rowspan="1" colspan="1">213/217</td><td rowspan="1" colspan="1">167/169</td><td rowspan="1" colspan="1">380/386</td><td rowspan="1" colspan="1">I=98.4%, QC=100%</td><td rowspan="1" colspan="1">Unpublished</td></tr><tr><td rowspan="1" colspan="1"><italic><tp:taxon-name><tp:taxon-name-part taxon-name-part-type="genus" reg="Cytospora">C.</tp:taxon-name-part></tp:taxon-name></italic> “<tp:taxon-name><tp:taxon-name-part taxon-name-part-type="genus" reg="Cytospora"/><tp:taxon-name-part taxon-name-part-type="species" reg="rhizophorae">rhizophorae</tp:taxon-name-part></tp:taxon-name>”</td><td rowspan="1" colspan="1">A761</td><td rowspan="1" colspan="1">
                      <italic><tp:taxon-name>
                          <tp:taxon-name-part taxon-name-part-type="genus" reg="Morinda">Morinda</tp:taxon-name-part>
                          <tp:taxon-name-part taxon-name-part-type="species" reg="officinalis">officinalis</tp:taxon-name-part>
                        </tp:taxon-name></italic>
                    </td><td rowspan="1" colspan="1">China</td><td rowspan="1" colspan="1">
                      <ext-link xmlns:xlink="http://www.w3.org/1999/xlink" ext-link-type="gen" xlink:href="KU529867" xlink:type="simple">KU529867</ext-link>
                    </td><td rowspan="1" colspan="1">213/217</td><td rowspan="1" colspan="1">166/169</td><td rowspan="1" colspan="1">379/386</td><td rowspan="1" colspan="1">I=98.2%, QC=100%</td><td rowspan="1" colspan="1">Unpublished</td></tr><tr><td rowspan="1" colspan="1"><italic><tp:taxon-name><tp:taxon-name-part taxon-name-part-type="genus" reg="Cytospora">C.</tp:taxon-name-part></tp:taxon-name></italic> “<tp:taxon-name><tp:taxon-name-part taxon-name-part-type="genus" reg="Cytospora"/><tp:taxon-name-part taxon-name-part-type="species" reg="rhizophorae">rhizophorae</tp:taxon-name-part></tp:taxon-name>”</td><td rowspan="1" colspan="1">MUCC302</td><td rowspan="1" colspan="1">
                      <italic><tp:taxon-name>
                          <tp:taxon-name-part taxon-name-part-type="genus" reg="Eucalyptus">Eucalyptus</tp:taxon-name-part>
                          <tp:taxon-name-part taxon-name-part-type="species" reg="grandis">grandis</tp:taxon-name-part>
                        </tp:taxon-name></italic>
                    </td><td rowspan="1" colspan="1">Australia</td><td rowspan="1" colspan="1">
                      <ext-link xmlns:xlink="http://www.w3.org/1999/xlink" ext-link-type="gen" xlink:href="EU301057" xlink:type="simple">EU301057</ext-link>
                    </td><td rowspan="1" colspan="1">213/217</td><td rowspan="1" colspan="1">164/169</td><td rowspan="1" colspan="1">377/386</td><td rowspan="1" colspan="1">I=97.7%, QC=100%</td><td rowspan="1" colspan="1">Unpublished</td></tr><tr><td rowspan="1" colspan="1">
                      <italic><tp:taxon-name>
                          <tp:taxon-name-part taxon-name-part-type="genus" reg="Cytospora">C.</tp:taxon-name-part>
                          <tp:taxon-name-part taxon-name-part-type="species" reg="rhizophorae">rhizophorae</tp:taxon-name-part>
                        </tp:taxon-name></italic>
                    </td><td rowspan="1" colspan="1">ATCC38475</td><td rowspan="1" colspan="1">
                      <italic><tp:taxon-name>
                          <tp:taxon-name-part taxon-name-part-type="genus" reg="Rhizophora">Rhizophora</tp:taxon-name-part>
                          <tp:taxon-name-part taxon-name-part-type="species" reg="mangle">mangle</tp:taxon-name-part>
                        </tp:taxon-name></italic>
                    </td><td rowspan="1" colspan="1">LA, USA</td><td rowspan="1" colspan="1">
                      <ext-link xmlns:xlink="http://www.w3.org/1999/xlink" ext-link-type="gen" xlink:href="DQ996040" xlink:type="simple">DQ996040</ext-link>
                    </td><td rowspan="1" colspan="1">187/202</td><td rowspan="1" colspan="1">156/166</td><td rowspan="1" colspan="1">343/368</td><td rowspan="1" colspan="1">I=93.2%, QC=100%</td><td rowspan="1" colspan="1">
                      <xref ref-type="bibr" rid="B25">He et al. (2003)</xref>
                    </td></tr></tbody></table></table-wrap><table-wrap id="T4" position="float" orientation="portrait"><label>Table 4.</label><caption><p>Nucleotide differences in the ITS1+ITS2 of <italic><tp:taxon-name><tp:taxon-name-part taxon-name-part-type="genus" reg="Cytospora">Cytospora</tp:taxon-name-part><tp:taxon-name-part taxon-name-part-type="species" reg="xylocarpi">xylocarpi</tp:taxon-name-part></tp:taxon-name></italic> (<named-content xmlns:xlink="http://www.w3.org/1999/xlink" content-type="dwc:institutional_code" xlink:type="simple">MFLUCC</named-content> 17-0251) with sequence from GenBank identified as <italic><tp:taxon-name><tp:taxon-name-part taxon-name-part-type="genus" reg="Cytospora">Cytospora</tp:taxon-name-part><tp:taxon-name-part taxon-name-part-type="species" reg="rhizophorae">rhizophorae</tp:taxon-name-part></tp:taxon-name></italic>.</p></caption><table rules="all"><tbody><tr><th rowspan="2" colspan="1">Taxon</th><th rowspan="2" colspan="1">Strain</th><th rowspan="1" colspan="18">ITS1</th></tr><tr><th rowspan="1" colspan="1">14</th><th rowspan="1" colspan="1">16</th><th rowspan="1" colspan="1">18</th><th rowspan="1" colspan="1">30</th><th rowspan="1" colspan="1">92</th><th rowspan="1" colspan="1">93</th><th rowspan="1" colspan="1">96</th><th rowspan="1" colspan="1">99</th><th rowspan="1" colspan="1">102</th><th rowspan="1" colspan="1">103</th><th rowspan="1" colspan="1">104</th><th rowspan="1" colspan="1">105</th><th rowspan="1" colspan="1">113</th><th rowspan="1" colspan="1">115</th><th rowspan="1" colspan="1">118</th><th rowspan="1" colspan="1">119</th><th rowspan="1" colspan="1">135</th><th rowspan="1" colspan="1">154</th></tr><tr><td rowspan="1" colspan="1">
                      <italic><tp:taxon-name>
                          <tp:taxon-name-part taxon-name-part-type="genus" reg="Cytospora">C.</tp:taxon-name-part>
                          <tp:taxon-name-part taxon-name-part-type="species" reg="xylocarpi">xylocarpi</tp:taxon-name-part>
                        </tp:taxon-name></italic>
                    </td><td rowspan="1" colspan="1"><named-content xmlns:xlink="http://www.w3.org/1999/xlink" content-type="dwc:institutional_code" xlink:type="simple">MFLUCC</named-content> 17-0251</td><td rowspan="1" colspan="1">-</td><td rowspan="1" colspan="1">G</td><td rowspan="1" colspan="1">A</td><td rowspan="1" colspan="1">C</td><td rowspan="1" colspan="1">C</td><td rowspan="1" colspan="1">C</td><td rowspan="1" colspan="1">C</td><td rowspan="1" colspan="1">G</td><td rowspan="1" colspan="1">G</td><td rowspan="1" colspan="1">G</td><td rowspan="1" colspan="1">C</td><td rowspan="1" colspan="1">G</td><td rowspan="1" colspan="1">C</td><td rowspan="1" colspan="1">T</td><td rowspan="1" colspan="1">T</td><td rowspan="1" colspan="1">C</td><td rowspan="1" colspan="1">A</td><td rowspan="1" colspan="1">G</td></tr><tr><td rowspan="1" colspan="1">
                      <italic><tp:taxon-name>
                          <tp:taxon-name-part taxon-name-part-type="genus" reg="Cytospora">C.</tp:taxon-name-part>
                          <tp:taxon-name-part taxon-name-part-type="species" reg="rhizophorae">rhizophorae</tp:taxon-name-part>
                        </tp:taxon-name></italic>
                    </td><td rowspan="1" colspan="1">ATCC38475</td><td rowspan="1" colspan="1">G</td><td rowspan="1" colspan="1">A</td><td rowspan="1" colspan="1">C</td><td rowspan="1" colspan="1">T</td><td rowspan="1" colspan="1">G</td><td rowspan="1" colspan="1">A</td><td rowspan="1" colspan="1">T</td><td rowspan="1" colspan="1">A</td><td rowspan="1" colspan="1">T</td><td rowspan="1" colspan="1">T</td><td rowspan="1" colspan="1">T</td><td rowspan="1" colspan="1">A</td><td rowspan="1" colspan="1">T</td><td rowspan="1" colspan="1">-</td><td rowspan="1" colspan="1">C</td><td rowspan="1" colspan="1">T</td><td rowspan="1" colspan="1">-</td><td rowspan="1" colspan="1">T</td></tr><tr><td rowspan="1" colspan="1"><italic><tp:taxon-name><tp:taxon-name-part taxon-name-part-type="genus" reg="Cytospora">C.</tp:taxon-name-part></tp:taxon-name></italic> “<tp:taxon-name><tp:taxon-name-part taxon-name-part-type="genus" reg="Cytospora"/><tp:taxon-name-part taxon-name-part-type="species" reg="rhizophorae">rhizophorae</tp:taxon-name-part></tp:taxon-name>”</td><td rowspan="1" colspan="1">HAB16R13</td><td rowspan="1" colspan="1">?</td><td rowspan="1" colspan="1">G</td><td rowspan="1" colspan="1">A</td><td rowspan="1" colspan="1">C</td><td rowspan="1" colspan="1">C</td><td rowspan="1" colspan="1">C</td><td rowspan="1" colspan="1">C</td><td rowspan="1" colspan="1">G</td><td rowspan="1" colspan="1">G</td><td rowspan="1" colspan="1">G</td><td rowspan="1" colspan="1">C</td><td rowspan="1" colspan="1">G</td><td rowspan="1" colspan="1">C</td><td rowspan="1" colspan="1">T</td><td rowspan="1" colspan="1">T</td><td rowspan="1" colspan="1">C</td><td rowspan="1" colspan="1">A</td><td rowspan="1" colspan="1">T</td></tr><tr><td rowspan="1" colspan="1"><italic><tp:taxon-name><tp:taxon-name-part taxon-name-part-type="genus" reg="Cytospora">C.</tp:taxon-name-part></tp:taxon-name></italic> “<tp:taxon-name><tp:taxon-name-part taxon-name-part-type="genus" reg="Cytospora"/><tp:taxon-name-part taxon-name-part-type="species" reg="rhizophorae">rhizophorae</tp:taxon-name-part></tp:taxon-name>”</td><td rowspan="1" colspan="1">M225</td><td rowspan="1" colspan="1">?</td><td rowspan="1" colspan="1">G</td><td rowspan="1" colspan="1">A</td><td rowspan="1" colspan="1">T</td><td rowspan="1" colspan="1">C</td><td rowspan="1" colspan="1">C</td><td rowspan="1" colspan="1">C</td><td rowspan="1" colspan="1">G</td><td rowspan="1" colspan="1">G</td><td rowspan="1" colspan="1">G</td><td rowspan="1" colspan="1">C</td><td rowspan="1" colspan="1">G</td><td rowspan="1" colspan="1">C</td><td rowspan="1" colspan="1">T</td><td rowspan="1" colspan="1">T</td><td rowspan="1" colspan="1">C</td><td rowspan="1" colspan="1">A</td><td rowspan="1" colspan="1">T</td></tr><tr><td rowspan="1" colspan="1"><italic><tp:taxon-name><tp:taxon-name-part taxon-name-part-type="genus" reg="Cytospora">C.</tp:taxon-name-part></tp:taxon-name></italic> “<tp:taxon-name><tp:taxon-name-part taxon-name-part-type="genus" reg="Cytospora"/><tp:taxon-name-part taxon-name-part-type="species" reg="rhizophorae">rhizophorae</tp:taxon-name-part></tp:taxon-name>”</td><td rowspan="1" colspan="1">A761</td><td rowspan="1" colspan="1">?</td><td rowspan="1" colspan="1">G</td><td rowspan="1" colspan="1">A</td><td rowspan="1" colspan="1">T</td><td rowspan="1" colspan="1">C</td><td rowspan="1" colspan="1">C</td><td rowspan="1" colspan="1">C</td><td rowspan="1" colspan="1">G</td><td rowspan="1" colspan="1">G</td><td rowspan="1" colspan="1">G</td><td rowspan="1" colspan="1">C</td><td rowspan="1" colspan="1">G</td><td rowspan="1" colspan="1">C</td><td rowspan="1" colspan="1">T</td><td rowspan="1" colspan="1">T</td><td rowspan="1" colspan="1">C</td><td rowspan="1" colspan="1">A</td><td rowspan="1" colspan="1">T</td></tr><tr><td rowspan="1" colspan="1"><italic><tp:taxon-name><tp:taxon-name-part taxon-name-part-type="genus" reg="Cytospora">C.</tp:taxon-name-part></tp:taxon-name></italic> “<tp:taxon-name><tp:taxon-name-part taxon-name-part-type="genus" reg="Cytospora"/><tp:taxon-name-part taxon-name-part-type="species" reg="rhizophorae">rhizophorae</tp:taxon-name-part></tp:taxon-name>”</td><td rowspan="1" colspan="1">MUCC302</td><td rowspan="1" colspan="1">?</td><td rowspan="1" colspan="1">G</td><td rowspan="1" colspan="1">A</td><td rowspan="1" colspan="1">T</td><td rowspan="1" colspan="1">C</td><td rowspan="1" colspan="1">C</td><td rowspan="1" colspan="1">C</td><td rowspan="1" colspan="1">G</td><td rowspan="1" colspan="1">G</td><td rowspan="1" colspan="1">G</td><td rowspan="1" colspan="1">C</td><td rowspan="1" colspan="1">G</td><td rowspan="1" colspan="1">C</td><td rowspan="1" colspan="1">-</td><td rowspan="1" colspan="1">T</td><td rowspan="1" colspan="1">C</td><td rowspan="1" colspan="1">A</td><td rowspan="1" colspan="1">T</td></tr><tr><td rowspan="2" colspan="1">
                      <bold>Taxon</bold>
                    </td><td rowspan="2" colspan="1">
                      <bold>Strain</bold>
                    </td><td rowspan="1" colspan="18">
                      <bold>ITS2</bold>
                    </td></tr><tr><td rowspan="1" colspan="1">
                      <bold>13</bold>
                    </td><td rowspan="1" colspan="1">
                      <bold>24</bold>
                    </td><td rowspan="1" colspan="1">
                      <bold>40</bold>
                    </td><td rowspan="1" colspan="1">
                      <bold>46</bold>
                    </td><td rowspan="1" colspan="1">
                      <bold>47</bold>
                    </td><td rowspan="1" colspan="1">
                      <bold>50</bold>
                    </td><td rowspan="1" colspan="1">
                      <bold>51</bold>
                    </td><td rowspan="1" colspan="1">
                      <bold>75</bold>
                    </td><td rowspan="1" colspan="1">
                      <bold>111</bold>
                    </td><td rowspan="1" colspan="1">
                      <bold>112</bold>
                    </td><td rowspan="1" colspan="1">
                      <bold>115</bold>
                    </td><td rowspan="1" colspan="1">
                      <bold>123</bold>
                    </td><td rowspan="1" colspan="1"/><td rowspan="1" colspan="1"/><td rowspan="1" colspan="1"/><td rowspan="1" colspan="1"/><td rowspan="1" colspan="1"/><td rowspan="1" colspan="1"/></tr><tr><td rowspan="1" colspan="1">
                      <italic><tp:taxon-name>
                          <tp:taxon-name-part taxon-name-part-type="genus" reg="Cytospora">C.</tp:taxon-name-part>
                          <tp:taxon-name-part taxon-name-part-type="species" reg="xylocarpi">xylocarpi</tp:taxon-name-part>
                        </tp:taxon-name></italic>
                    </td><td rowspan="1" colspan="1"><named-content xmlns:xlink="http://www.w3.org/1999/xlink" content-type="dwc:institutional_code" xlink:type="simple">MFLUCC</named-content> 17-0251</td><td rowspan="1" colspan="1">C</td><td rowspan="1" colspan="1">C</td><td rowspan="1" colspan="1">A</td><td rowspan="1" colspan="1">T</td><td rowspan="1" colspan="1">-</td><td rowspan="1" colspan="1">T</td><td rowspan="1" colspan="1">T</td><td rowspan="1" colspan="1">C</td><td rowspan="1" colspan="1">A</td><td rowspan="1" colspan="1">A</td><td rowspan="1" colspan="1">C</td><td rowspan="1" colspan="1">T</td><td rowspan="1" colspan="1"/><td rowspan="1" colspan="1"/><td rowspan="1" colspan="1"/><td rowspan="1" colspan="1"/><td rowspan="1" colspan="1"/><td rowspan="1" colspan="1"/></tr><tr><td rowspan="1" colspan="1">
                      <italic><tp:taxon-name>
                          <tp:taxon-name-part taxon-name-part-type="genus" reg="Cytospora">C.</tp:taxon-name-part>
                          <tp:taxon-name-part taxon-name-part-type="species" reg="rhizophorae">rhizophorae</tp:taxon-name-part>
                        </tp:taxon-name></italic>
                    </td><td rowspan="1" colspan="1">ATCC38475</td><td rowspan="1" colspan="1">T</td><td rowspan="1" colspan="1">T</td><td rowspan="1" colspan="1">-</td><td rowspan="1" colspan="1">T</td><td rowspan="1" colspan="1">-</td><td rowspan="1" colspan="1">-</td><td rowspan="1" colspan="1">T</td><td rowspan="1" colspan="1">C</td><td rowspan="1" colspan="1">G</td><td rowspan="1" colspan="1">T</td><td rowspan="1" colspan="1">A</td><td rowspan="1" colspan="1">T</td><td rowspan="1" colspan="1"/><td rowspan="1" colspan="1"/><td rowspan="1" colspan="1"/><td rowspan="1" colspan="1"/><td rowspan="1" colspan="1"/><td rowspan="1" colspan="1"/></tr><tr><td rowspan="1" colspan="1"><italic><tp:taxon-name><tp:taxon-name-part taxon-name-part-type="genus" reg="Cytospora">C.</tp:taxon-name-part></tp:taxon-name></italic> “<tp:taxon-name><tp:taxon-name-part taxon-name-part-type="genus" reg="Cytospora"/><tp:taxon-name-part taxon-name-part-type="species" reg="rhizophorae">rhizophorae</tp:taxon-name-part></tp:taxon-name>”</td><td rowspan="1" colspan="1">HAB16R13</td><td rowspan="1" colspan="1">C</td><td rowspan="1" colspan="1">T</td><td rowspan="1" colspan="1">A</td><td rowspan="1" colspan="1">T</td><td rowspan="1" colspan="1">-</td><td rowspan="1" colspan="1">T</td><td rowspan="1" colspan="1">T</td><td rowspan="1" colspan="1">C</td><td rowspan="1" colspan="1">A</td><td rowspan="1" colspan="1">A</td><td rowspan="1" colspan="1">C</td><td rowspan="1" colspan="1">C</td><td rowspan="1" colspan="1"/><td rowspan="1" colspan="1"/><td rowspan="1" colspan="1"/><td rowspan="1" colspan="1"/><td rowspan="1" colspan="1"/><td rowspan="1" colspan="1"/></tr><tr><td rowspan="1" colspan="1"><italic><tp:taxon-name><tp:taxon-name-part taxon-name-part-type="genus" reg="Cytospora">C.</tp:taxon-name-part></tp:taxon-name></italic> “<tp:taxon-name><tp:taxon-name-part taxon-name-part-type="genus" reg="Cytospora"/><tp:taxon-name-part taxon-name-part-type="species" reg="rhizophorae">rhizophorae</tp:taxon-name-part></tp:taxon-name>”</td><td rowspan="1" colspan="1">M225</td><td rowspan="1" colspan="1">C</td><td rowspan="1" colspan="1">T</td><td rowspan="1" colspan="1">A</td><td rowspan="1" colspan="1">T</td><td rowspan="1" colspan="1">-</td><td rowspan="1" colspan="1">T</td><td rowspan="1" colspan="1">T</td><td rowspan="1" colspan="1">C</td><td rowspan="1" colspan="1">A</td><td rowspan="1" colspan="1">A</td><td rowspan="1" colspan="1">C</td><td rowspan="1" colspan="1">T</td><td rowspan="1" colspan="1"/><td rowspan="1" colspan="1"/><td rowspan="1" colspan="1"/><td rowspan="1" colspan="1"/><td rowspan="1" colspan="1"/><td rowspan="1" colspan="1"/></tr><tr><td rowspan="1" colspan="1"><italic><tp:taxon-name><tp:taxon-name-part taxon-name-part-type="genus" reg="Cytospora">C.</tp:taxon-name-part></tp:taxon-name></italic> “<tp:taxon-name><tp:taxon-name-part taxon-name-part-type="genus" reg="Cytospora"/><tp:taxon-name-part taxon-name-part-type="species" reg="rhizophorae">rhizophorae</tp:taxon-name-part></tp:taxon-name>”</td><td rowspan="1" colspan="1">A761</td><td rowspan="1" colspan="1">C</td><td rowspan="1" colspan="1">T</td><td rowspan="1" colspan="1">A</td><td rowspan="1" colspan="1">T</td><td rowspan="1" colspan="1">T</td><td rowspan="1" colspan="1">-</td><td rowspan="1" colspan="1">T</td><td rowspan="1" colspan="1">C</td><td rowspan="1" colspan="1">A</td><td rowspan="1" colspan="1">A</td><td rowspan="1" colspan="1">C</td><td rowspan="1" colspan="1">T</td><td rowspan="1" colspan="1"/><td rowspan="1" colspan="1"/><td rowspan="1" colspan="1"/><td rowspan="1" colspan="1"/><td rowspan="1" colspan="1"/><td rowspan="1" colspan="1"/></tr><tr><td rowspan="1" colspan="1"><italic><tp:taxon-name><tp:taxon-name-part taxon-name-part-type="genus" reg="Cytospora">C.</tp:taxon-name-part></tp:taxon-name></italic> “<tp:taxon-name><tp:taxon-name-part taxon-name-part-type="genus" reg="Cytospora"/><tp:taxon-name-part taxon-name-part-type="species" reg="rhizophorae">rhizophorae</tp:taxon-name-part></tp:taxon-name>”</td><td rowspan="1" colspan="1">MUCC302</td><td rowspan="1" colspan="1">C</td><td rowspan="1" colspan="1">T</td><td rowspan="1" colspan="1">A</td><td rowspan="1" colspan="1">-</td><td rowspan="1" colspan="1">-</td><td rowspan="1" colspan="1">-</td><td rowspan="1" colspan="1">-</td><td rowspan="1" colspan="1">T</td><td rowspan="1" colspan="1">A</td><td rowspan="1" colspan="1">A</td><td rowspan="1" colspan="1">C</td><td rowspan="1" colspan="1">T</td><td rowspan="1" colspan="1"/><td rowspan="1" colspan="1"/><td rowspan="1" colspan="1"/><td rowspan="1" colspan="1"/><td rowspan="1" colspan="1"/><td rowspan="1" colspan="1"/></tr></tbody></table></table-wrap><table-wrap id="T5" position="float" orientation="portrait"><label>Table 5.</label><caption><p>Nucleotides differences in the ITS, ACT and RPB2 sequences of <italic><tp:taxon-name><tp:taxon-name-part taxon-name-part-type="genus" reg="Cytospora">Cytospora</tp:taxon-name-part><tp:taxon-name-part taxon-name-part-type="species" reg="lumnitzericola">lumnitzericola</tp:taxon-name-part></tp:taxon-name></italic>, <italic><tp:taxon-name><tp:taxon-name-part taxon-name-part-type="genus" reg="Cytospora">C.</tp:taxon-name-part><tp:taxon-name-part taxon-name-part-type="species" reg="thailandica">thailandica</tp:taxon-name-part></tp:taxon-name></italic> and <italic><tp:taxon-name><tp:taxon-name-part taxon-name-part-type="genus" reg="Cytospora">C.</tp:taxon-name-part><tp:taxon-name-part taxon-name-part-type="species" reg="xylocarpi">xylocarpi</tp:taxon-name-part></tp:taxon-name></italic>.</p></caption><table rules="all"><tbody><tr><td rowspan="2" colspan="1">
                      <bold>Taxon</bold>
                    </td><td rowspan="2" colspan="1">
                      <bold>Strain</bold>
                    </td><td rowspan="1" colspan="18">
                      <bold>ITS</bold>
                    </td></tr><tr><td rowspan="1" colspan="1">
                      <bold>29</bold>
                    </td><td rowspan="1" colspan="1">
                      <bold>88</bold>
                    </td><td rowspan="1" colspan="1">
                      <bold>91</bold>
                    </td><td rowspan="1" colspan="1">
                      <bold>92</bold>
                    </td><td rowspan="1" colspan="1">
                      <bold>93</bold>
                    </td><td rowspan="1" colspan="1">
                      <bold>94</bold>
                    </td><td rowspan="1" colspan="1">
                      <bold>96</bold>
                    </td><td rowspan="1" colspan="1">
                      <bold>97</bold>
                    </td><td rowspan="1" colspan="1">
                      <bold>99</bold>
                    </td><td rowspan="1" colspan="1">
                      <bold>101</bold>
                    </td><td rowspan="1" colspan="1">
                      <bold>102</bold>
                    </td><td rowspan="1" colspan="1">
                      <bold>103</bold>
                    </td><td rowspan="1" colspan="1">
                      <bold>104</bold>
                    </td><td rowspan="1" colspan="1">
                      <bold>105</bold>
                    </td><td rowspan="1" colspan="1">
                      <bold>106</bold>
                    </td><td rowspan="1" colspan="1">
                      <bold>107</bold>
                    </td><td rowspan="1" colspan="1">
                      <bold>108</bold>
                    </td><td rowspan="1" colspan="1">
                      <bold>111</bold>
                    </td></tr><tr><td rowspan="1" colspan="1">
                      <italic><tp:taxon-name>
                          <tp:taxon-name-part taxon-name-part-type="genus" reg="Cytospora">C.</tp:taxon-name-part>
                          <tp:taxon-name-part taxon-name-part-type="species" reg="lumnitzericola">lumnitzericola</tp:taxon-name-part>
                        </tp:taxon-name></italic>
                    </td><td rowspan="1" colspan="1"><named-content xmlns:xlink="http://www.w3.org/1999/xlink" content-type="dwc:institutional_code" xlink:type="simple">MFLUCC</named-content> 17-0508</td><td rowspan="1" colspan="1">T</td><td rowspan="1" colspan="1">C</td><td rowspan="1" colspan="1">T</td><td rowspan="1" colspan="1">T</td><td rowspan="1" colspan="1">T</td><td rowspan="1" colspan="1">T</td><td rowspan="1" colspan="1">C</td><td rowspan="1" colspan="1">T</td><td rowspan="1" colspan="1">C</td><td rowspan="1" colspan="1">G</td><td rowspan="1" colspan="1">G</td><td rowspan="1" colspan="1">A</td><td rowspan="1" colspan="1">C</td><td rowspan="1" colspan="1">T</td><td rowspan="1" colspan="1">A</td><td rowspan="1" colspan="1">T</td><td rowspan="1" colspan="1">A</td><td rowspan="1" colspan="1">G</td></tr><tr><td rowspan="1" colspan="1">
                      <italic><tp:taxon-name>
                          <tp:taxon-name-part taxon-name-part-type="genus" reg="Cytospora">C.</tp:taxon-name-part>
                          <tp:taxon-name-part taxon-name-part-type="species" reg="thailandica">thailandica</tp:taxon-name-part>
                        </tp:taxon-name></italic>
                    </td><td rowspan="1" colspan="1"><named-content xmlns:xlink="http://www.w3.org/1999/xlink" content-type="dwc:institutional_code" xlink:type="simple">MFLUCC</named-content> 17-0262</td><td rowspan="1" colspan="1">T</td><td rowspan="1" colspan="1">-</td><td rowspan="1" colspan="1">T</td><td rowspan="1" colspan="1">-</td><td rowspan="1" colspan="1">-</td><td rowspan="1" colspan="1">-</td><td rowspan="1" colspan="1">T</td><td rowspan="1" colspan="1">C</td><td rowspan="1" colspan="1">T</td><td rowspan="1" colspan="1">C</td><td rowspan="1" colspan="1">A</td><td rowspan="1" colspan="1">G</td><td rowspan="1" colspan="1">-</td><td rowspan="1" colspan="1">-</td><td rowspan="1" colspan="1">A</td><td rowspan="1" colspan="1">C</td><td rowspan="1" colspan="1">G</td><td rowspan="1" colspan="1">C</td></tr><tr><td rowspan="1" colspan="1">
                      <italic><tp:taxon-name>
                          <tp:taxon-name-part taxon-name-part-type="genus" reg="Cytospora">C.</tp:taxon-name-part>
                          <tp:taxon-name-part taxon-name-part-type="species" reg="thailandica">thailandica</tp:taxon-name-part>
                        </tp:taxon-name></italic>
                    </td><td rowspan="1" colspan="1"><named-content xmlns:xlink="http://www.w3.org/1999/xlink" content-type="dwc:institutional_code" xlink:type="simple">MFLUCC</named-content> 17-0263</td><td rowspan="1" colspan="1">T</td><td rowspan="1" colspan="1">-</td><td rowspan="1" colspan="1">T</td><td rowspan="1" colspan="1">-</td><td rowspan="1" colspan="1">-</td><td rowspan="1" colspan="1">-</td><td rowspan="1" colspan="1">T</td><td rowspan="1" colspan="1">C</td><td rowspan="1" colspan="1">T</td><td rowspan="1" colspan="1">C</td><td rowspan="1" colspan="1">A</td><td rowspan="1" colspan="1">G</td><td rowspan="1" colspan="1">-</td><td rowspan="1" colspan="1">-</td><td rowspan="1" colspan="1">A</td><td rowspan="1" colspan="1">C</td><td rowspan="1" colspan="1">G</td><td rowspan="1" colspan="1">C</td></tr><tr><td rowspan="1" colspan="1">
                      <italic><tp:taxon-name>
                          <tp:taxon-name-part taxon-name-part-type="genus" reg="Cytospora">C.</tp:taxon-name-part>
                          <tp:taxon-name-part taxon-name-part-type="species" reg="xylocarpi">xylocarpi</tp:taxon-name-part>
                        </tp:taxon-name></italic>
                    </td><td rowspan="1" colspan="1"><named-content xmlns:xlink="http://www.w3.org/1999/xlink" content-type="dwc:institutional_code" xlink:type="simple">MFLUCC</named-content> 17-0251</td><td rowspan="1" colspan="1">C</td><td rowspan="1" colspan="1">C</td><td rowspan="1" colspan="1">C</td><td rowspan="1" colspan="1">-</td><td rowspan="1" colspan="1">-</td><td rowspan="1" colspan="1">C</td><td rowspan="1" colspan="1">C</td><td rowspan="1" colspan="1">C</td><td rowspan="1" colspan="1">C</td><td rowspan="1" colspan="1">G</td><td rowspan="1" colspan="1">G</td><td rowspan="1" colspan="1">G</td><td rowspan="1" colspan="1">-</td><td rowspan="1" colspan="1">-</td><td rowspan="1" colspan="1">G</td><td rowspan="1" colspan="1">C</td><td rowspan="1" colspan="1">G</td><td rowspan="1" colspan="1">G</td></tr><tr><td rowspan="2" colspan="1">
                      <bold>Taxon</bold>
                    </td><td rowspan="2" colspan="1">
                      <bold>Strain</bold>
                    </td><td rowspan="1" colspan="18">
                      <bold>ITS</bold>
                    </td></tr><tr><td rowspan="1" colspan="1">
                      <bold>119</bold>
                    </td><td rowspan="1" colspan="1">
                      <bold>120</bold>
                    </td><td rowspan="1" colspan="1">
                      <bold>121</bold>
                    </td><td rowspan="1" colspan="1">
                      <bold>122</bold>
                    </td><td rowspan="1" colspan="1">
                      <bold>123</bold>
                    </td><td rowspan="1" colspan="1">
                      <bold>124</bold>
                    </td><td rowspan="1" colspan="1">
                      <bold>125</bold>
                    </td><td rowspan="1" colspan="1">
                      <bold>134</bold>
                    </td><td rowspan="1" colspan="1">
                      <bold>157</bold>
                    </td><td rowspan="1" colspan="1">
                      <bold>389</bold>
                    </td><td rowspan="1" colspan="1">
                      <bold>396</bold>
                    </td><td rowspan="1" colspan="1">
                      <bold>404</bold>
                    </td><td rowspan="1" colspan="1">
                      <bold>405</bold>
                    </td><td rowspan="1" colspan="1">
                      <bold>412</bold>
                    </td><td rowspan="1" colspan="1">
                      <bold>413</bold>
                    </td><td rowspan="1" colspan="1">
                      <bold>414</bold>
                    </td><td rowspan="1" colspan="1">
                      <bold>415</bold>
                    </td><td rowspan="1" colspan="1">
                      <bold>420</bold>
                    </td></tr><tr><td rowspan="1" colspan="1">
                      <italic><tp:taxon-name>
                          <tp:taxon-name-part taxon-name-part-type="genus" reg="Cytospora">C.</tp:taxon-name-part>
                          <tp:taxon-name-part taxon-name-part-type="species" reg="lumnitzericola">lumnitzericola</tp:taxon-name-part>
                        </tp:taxon-name></italic>
                    </td><td rowspan="1" colspan="1"><named-content xmlns:xlink="http://www.w3.org/1999/xlink" content-type="dwc:institutional_code" xlink:type="simple">MFLUCC</named-content> 17-0508</td><td rowspan="1" colspan="1">T</td><td rowspan="1" colspan="1">T</td><td rowspan="1" colspan="1">C</td><td rowspan="1" colspan="1">-</td><td rowspan="1" colspan="1">-</td><td rowspan="1" colspan="1">-</td><td rowspan="1" colspan="1">-</td><td rowspan="1" colspan="1">-</td><td rowspan="1" colspan="1">T</td><td rowspan="1" colspan="1">T</td><td rowspan="1" colspan="1">A</td><td rowspan="1" colspan="1">A</td><td rowspan="1" colspan="1">-</td><td rowspan="1" colspan="1">-</td><td rowspan="1" colspan="1">-</td><td rowspan="1" colspan="1">-</td><td rowspan="1" colspan="1">T</td><td rowspan="1" colspan="1">G</td></tr><tr><td rowspan="1" colspan="1">
                      <italic><tp:taxon-name>
                          <tp:taxon-name-part taxon-name-part-type="genus" reg="Cytospora">C.</tp:taxon-name-part>
                          <tp:taxon-name-part taxon-name-part-type="species" reg="thailandica">thailandica</tp:taxon-name-part>
                        </tp:taxon-name></italic>
                    </td><td rowspan="1" colspan="1"><named-content xmlns:xlink="http://www.w3.org/1999/xlink" content-type="dwc:institutional_code" xlink:type="simple">MFLUCC</named-content> 17-0262</td><td rowspan="1" colspan="1">C</td><td rowspan="1" colspan="1">T</td><td rowspan="1" colspan="1">T</td><td rowspan="1" colspan="1">C</td><td rowspan="1" colspan="1">-</td><td rowspan="1" colspan="1">G</td><td rowspan="1" colspan="1">G</td><td rowspan="1" colspan="1">-</td><td rowspan="1" colspan="1">T</td><td rowspan="1" colspan="1">T</td><td rowspan="1" colspan="1">G</td><td rowspan="1" colspan="1">T</td><td rowspan="1" colspan="1">T</td><td rowspan="1" colspan="1">-</td><td rowspan="1" colspan="1">-</td><td rowspan="1" colspan="1">-</td><td rowspan="1" colspan="1">-</td><td rowspan="1" colspan="1">A</td></tr><tr><td rowspan="1" colspan="1">
                      <italic><tp:taxon-name>
                          <tp:taxon-name-part taxon-name-part-type="genus" reg="Cytospora">C.</tp:taxon-name-part>
                          <tp:taxon-name-part taxon-name-part-type="species" reg="thailandica">thailandica</tp:taxon-name-part>
                        </tp:taxon-name></italic>
                    </td><td rowspan="1" colspan="1"><named-content xmlns:xlink="http://www.w3.org/1999/xlink" content-type="dwc:institutional_code" xlink:type="simple">MFLUCC</named-content> 17-0263</td><td rowspan="1" colspan="1">C</td><td rowspan="1" colspan="1">T</td><td rowspan="1" colspan="1">T</td><td rowspan="1" colspan="1">C</td><td rowspan="1" colspan="1">-</td><td rowspan="1" colspan="1">G</td><td rowspan="1" colspan="1">G</td><td rowspan="1" colspan="1">-</td><td rowspan="1" colspan="1">T</td><td rowspan="1" colspan="1">T</td><td rowspan="1" colspan="1">G</td><td rowspan="1" colspan="1">T</td><td rowspan="1" colspan="1">T</td><td rowspan="1" colspan="1">-</td><td rowspan="1" colspan="1">-</td><td rowspan="1" colspan="1">-</td><td rowspan="1" colspan="1">-</td><td rowspan="1" colspan="1">A</td></tr><tr><td rowspan="1" colspan="1">
                      <italic><tp:taxon-name>
                          <tp:taxon-name-part taxon-name-part-type="genus" reg="Cytospora">C.</tp:taxon-name-part>
                          <tp:taxon-name-part taxon-name-part-type="species" reg="xylocarpi">xylocarpi</tp:taxon-name-part>
                        </tp:taxon-name></italic>
                    </td><td rowspan="1" colspan="1"><named-content xmlns:xlink="http://www.w3.org/1999/xlink" content-type="dwc:institutional_code" xlink:type="simple">MFLUCC</named-content> 17-0251</td><td rowspan="1" colspan="1">T</td><td rowspan="1" colspan="1">C</td><td rowspan="1" colspan="1">T</td><td rowspan="1" colspan="1">C</td><td rowspan="1" colspan="1">C</td><td rowspan="1" colspan="1">G</td><td rowspan="1" colspan="1">G</td><td rowspan="1" colspan="1">A</td><td rowspan="1" colspan="1">G</td><td rowspan="1" colspan="1">C</td><td rowspan="1" colspan="1">A</td><td rowspan="1" colspan="1">A</td><td rowspan="1" colspan="1">A</td><td rowspan="1" colspan="1">C</td><td rowspan="1" colspan="1">T</td><td rowspan="1" colspan="1">T</td><td rowspan="1" colspan="1">T</td><td rowspan="1" colspan="1">G</td></tr><tr><td rowspan="2" colspan="1">
                      <bold>Taxon</bold>
                    </td><td rowspan="2" colspan="1">
                      <bold>Strain</bold>
                    </td><td rowspan="1" colspan="5">
                      <bold>ITS</bold>
                    </td><td rowspan="1" colspan="13">
                      <bold>ACT</bold>
                    </td></tr><tr><td rowspan="1" colspan="1">
                      <bold>439</bold>
                    </td><td rowspan="1" colspan="1">
                      <bold>468</bold>
                    </td><td rowspan="1" colspan="1">
                      <bold>485</bold>
                    </td><td rowspan="1" colspan="1">
                      <bold>487</bold>
                    </td><td rowspan="1" colspan="1">
                      <bold>488</bold>
                    </td><td rowspan="1" colspan="1">
                      <bold>74</bold>
                    </td><td rowspan="1" colspan="1">
                      <bold>78</bold>
                    </td><td rowspan="1" colspan="1">
                      <bold>80</bold>
                    </td><td rowspan="1" colspan="1">
                      <bold>92</bold>
                    </td><td rowspan="1" colspan="1">
                      <bold>95</bold>
                    </td><td rowspan="1" colspan="1">
                      <bold>96</bold>
                    </td><td rowspan="1" colspan="1">
                      <bold>97</bold>
                    </td><td rowspan="1" colspan="1">
                      <bold>107</bold>
                    </td><td rowspan="1" colspan="1">
                      <bold>122</bold>
                    </td><td rowspan="1" colspan="1">
                      <bold>125</bold>
                    </td><td rowspan="1" colspan="1">
                      <bold>129</bold>
                    </td><td rowspan="1" colspan="1">
                      <bold>136</bold>
                    </td><td rowspan="1" colspan="1">
                      <bold>137</bold>
                    </td></tr><tr><td rowspan="1" colspan="1">
                      <italic><tp:taxon-name>
                          <tp:taxon-name-part taxon-name-part-type="genus" reg="Cytospora">C.</tp:taxon-name-part>
                          <tp:taxon-name-part taxon-name-part-type="species" reg="lumnitzericola">lumnitzericola</tp:taxon-name-part>
                        </tp:taxon-name></italic>
                    </td><td rowspan="1" colspan="1"><named-content xmlns:xlink="http://www.w3.org/1999/xlink" content-type="dwc:institutional_code" xlink:type="simple">MFLUCC</named-content> 17-0508</td><td rowspan="1" colspan="1">T</td><td rowspan="1" colspan="1">T</td><td rowspan="1" colspan="1">C</td><td rowspan="1" colspan="1">T</td><td rowspan="1" colspan="1">A</td><td rowspan="1" colspan="1">G</td><td rowspan="1" colspan="1">C</td><td rowspan="1" colspan="1">A</td><td rowspan="1" colspan="1">T</td><td rowspan="1" colspan="1">T</td><td rowspan="1" colspan="1">-</td><td rowspan="1" colspan="1">-</td><td rowspan="1" colspan="1">C</td><td rowspan="1" colspan="1">T</td><td rowspan="1" colspan="1">A</td><td rowspan="1" colspan="1">G</td><td rowspan="1" colspan="1">A</td><td rowspan="1" colspan="1">A</td></tr><tr><td rowspan="1" colspan="1">
                      <italic><tp:taxon-name>
                          <tp:taxon-name-part taxon-name-part-type="genus" reg="Cytospora">C.</tp:taxon-name-part>
                          <tp:taxon-name-part taxon-name-part-type="species" reg="thailandica">thailandica</tp:taxon-name-part>
                        </tp:taxon-name></italic>
                    </td><td rowspan="1" colspan="1"><named-content xmlns:xlink="http://www.w3.org/1999/xlink" content-type="dwc:institutional_code" xlink:type="simple">MFLUCC</named-content> 17-0262</td><td rowspan="1" colspan="1">T</td><td rowspan="1" colspan="1">T</td><td rowspan="1" colspan="1">T</td><td rowspan="1" colspan="1">C</td><td rowspan="1" colspan="1">T</td><td rowspan="1" colspan="1">T</td><td rowspan="1" colspan="1">G</td><td rowspan="1" colspan="1">A</td><td rowspan="1" colspan="1">A</td><td rowspan="1" colspan="1">T</td><td rowspan="1" colspan="1">-</td><td rowspan="1" colspan="1">-</td><td rowspan="1" colspan="1">T</td><td rowspan="1" colspan="1">C</td><td rowspan="1" colspan="1">T</td><td rowspan="1" colspan="1">G</td><td rowspan="1" colspan="1">A</td><td rowspan="1" colspan="1">G</td></tr><tr><td rowspan="1" colspan="1">
                      <italic><tp:taxon-name>
                          <tp:taxon-name-part taxon-name-part-type="genus" reg="Cytospora">C.</tp:taxon-name-part>
                          <tp:taxon-name-part taxon-name-part-type="species" reg="thailandica">thailandica</tp:taxon-name-part>
                        </tp:taxon-name></italic>
                    </td><td rowspan="1" colspan="1"><named-content xmlns:xlink="http://www.w3.org/1999/xlink" content-type="dwc:institutional_code" xlink:type="simple">MFLUCC</named-content> 17-0263</td><td rowspan="1" colspan="1">T</td><td rowspan="1" colspan="1">T</td><td rowspan="1" colspan="1">T</td><td rowspan="1" colspan="1">C</td><td rowspan="1" colspan="1">T</td><td rowspan="1" colspan="1">T</td><td rowspan="1" colspan="1">G</td><td rowspan="1" colspan="1">A</td><td rowspan="1" colspan="1">A</td><td rowspan="1" colspan="1">T</td><td rowspan="1" colspan="1">-</td><td rowspan="1" colspan="1">-</td><td rowspan="1" colspan="1">T</td><td rowspan="1" colspan="1">C</td><td rowspan="1" colspan="1">T</td><td rowspan="1" colspan="1">G</td><td rowspan="1" colspan="1">A</td><td rowspan="1" colspan="1">G</td></tr><tr><td rowspan="1" colspan="1">
                      <italic><tp:taxon-name>
                          <tp:taxon-name-part taxon-name-part-type="genus" reg="Cytospora">C.</tp:taxon-name-part>
                          <tp:taxon-name-part taxon-name-part-type="species" reg="xylocarpi">xylocarpi</tp:taxon-name-part>
                        </tp:taxon-name></italic>
                    </td><td rowspan="1" colspan="1"><named-content xmlns:xlink="http://www.w3.org/1999/xlink" content-type="dwc:institutional_code" xlink:type="simple">MFLUCC</named-content> 17-0251</td><td rowspan="1" colspan="1">C</td><td rowspan="1" colspan="1">C</td><td rowspan="1" colspan="1">C</td><td rowspan="1" colspan="1">T</td><td rowspan="1" colspan="1">T</td><td rowspan="1" colspan="1">G</td><td rowspan="1" colspan="1">C</td><td rowspan="1" colspan="1">T</td><td rowspan="1" colspan="1">A</td><td rowspan="1" colspan="1">C</td><td rowspan="1" colspan="1">C</td><td rowspan="1" colspan="1">C</td><td rowspan="1" colspan="1">T</td><td rowspan="1" colspan="1">C</td><td rowspan="1" colspan="1">A</td><td rowspan="1" colspan="1">A</td><td rowspan="1" colspan="1">G</td><td rowspan="1" colspan="1">A</td></tr><tr><td rowspan="2" colspan="1">
                      <bold>Taxon</bold>
                    </td><td rowspan="2" colspan="1">
                      <bold>Strain</bold>
                    </td><td rowspan="1" colspan="18">
                      <bold>ACT</bold>
                    </td></tr><tr><td rowspan="1" colspan="1">139</td><td rowspan="1" colspan="1">146</td><td rowspan="1" colspan="1">147</td><td rowspan="1" colspan="1">148</td><td rowspan="1" colspan="1">149</td><td rowspan="1" colspan="1">150</td><td rowspan="1" colspan="1">152</td><td rowspan="1" colspan="1">159</td><td rowspan="1" colspan="1">165</td><td rowspan="1" colspan="1">198</td><td rowspan="1" colspan="1">209</td><td rowspan="1" colspan="1">210</td><td rowspan="1" colspan="1">212</td><td rowspan="1" colspan="1">215</td><td rowspan="1" colspan="1">216</td><td rowspan="1" colspan="1">217</td><td rowspan="1" colspan="1">218</td><td rowspan="1" colspan="1">223</td></tr><tr><td rowspan="1" colspan="1">
                      <italic><tp:taxon-name>
                          <tp:taxon-name-part taxon-name-part-type="genus" reg="Cytospora">C.</tp:taxon-name-part>
                          <tp:taxon-name-part taxon-name-part-type="species" reg="lumnitzericola">lumnitzericola</tp:taxon-name-part>
                        </tp:taxon-name></italic>
                    </td><td rowspan="1" colspan="1"><named-content xmlns:xlink="http://www.w3.org/1999/xlink" content-type="dwc:institutional_code" xlink:type="simple">MFLUCC</named-content> 17-0508</td><td rowspan="1" colspan="1">A</td><td rowspan="1" colspan="1">A</td><td rowspan="1" colspan="1">G</td><td rowspan="1" colspan="1">C</td><td rowspan="1" colspan="1">T</td><td rowspan="1" colspan="1">C</td><td rowspan="1" colspan="1">C</td><td rowspan="1" colspan="1">G</td><td rowspan="1" colspan="1">T</td><td rowspan="1" colspan="1">C</td><td rowspan="1" colspan="1">T</td><td rowspan="1" colspan="1">C</td><td rowspan="1" colspan="1">G</td><td rowspan="1" colspan="1">A</td><td rowspan="1" colspan="1">A</td><td rowspan="1" colspan="1">A</td><td rowspan="1" colspan="1">C</td><td rowspan="1" colspan="1">A</td></tr><tr><td rowspan="1" colspan="1">
                      <italic><tp:taxon-name>
                          <tp:taxon-name-part taxon-name-part-type="genus" reg="Cytospora">C.</tp:taxon-name-part>
                          <tp:taxon-name-part taxon-name-part-type="species" reg="thailandica">thailandica</tp:taxon-name-part>
                        </tp:taxon-name></italic>
                    </td><td rowspan="1" colspan="1"><named-content xmlns:xlink="http://www.w3.org/1999/xlink" content-type="dwc:institutional_code" xlink:type="simple">MFLUCC</named-content> 17-0262</td><td rowspan="1" colspan="1">A</td><td rowspan="1" colspan="1">G</td><td rowspan="1" colspan="1">-</td><td rowspan="1" colspan="1">-</td><td rowspan="1" colspan="1">T</td><td rowspan="1" colspan="1">T</td><td rowspan="1" colspan="1">T</td><td rowspan="1" colspan="1">T</td><td rowspan="1" colspan="1">T</td><td rowspan="1" colspan="1">T</td><td rowspan="1" colspan="1">T</td><td rowspan="1" colspan="1">C</td><td rowspan="1" colspan="1">A</td><td rowspan="1" colspan="1">A</td><td rowspan="1" colspan="1">A</td><td rowspan="1" colspan="1">-</td><td rowspan="1" colspan="1">C</td><td rowspan="1" colspan="1">A</td></tr><tr><td rowspan="1" colspan="1">
                      <italic><tp:taxon-name>
                          <tp:taxon-name-part taxon-name-part-type="genus" reg="Cytospora">C.</tp:taxon-name-part>
                          <tp:taxon-name-part taxon-name-part-type="species" reg="thailandica">thailandica</tp:taxon-name-part>
                        </tp:taxon-name></italic>
                    </td><td rowspan="1" colspan="1"><named-content xmlns:xlink="http://www.w3.org/1999/xlink" content-type="dwc:institutional_code" xlink:type="simple">MFLUCC</named-content> 17-0263</td><td rowspan="1" colspan="1">A</td><td rowspan="1" colspan="1">G</td><td rowspan="1" colspan="1">-</td><td rowspan="1" colspan="1">-</td><td rowspan="1" colspan="1">T</td><td rowspan="1" colspan="1">T</td><td rowspan="1" colspan="1">T</td><td rowspan="1" colspan="1">T</td><td rowspan="1" colspan="1">T</td><td rowspan="1" colspan="1">T</td><td rowspan="1" colspan="1">T</td><td rowspan="1" colspan="1">C</td><td rowspan="1" colspan="1">A</td><td rowspan="1" colspan="1">A</td><td rowspan="1" colspan="1">A</td><td rowspan="1" colspan="1">-</td><td rowspan="1" colspan="1">C</td><td rowspan="1" colspan="1">A</td></tr><tr><td rowspan="1" colspan="1">
                      <italic><tp:taxon-name>
                          <tp:taxon-name-part taxon-name-part-type="genus" reg="Cytospora">C.</tp:taxon-name-part>
                          <tp:taxon-name-part taxon-name-part-type="species" reg="xylocarpi">xylocarpi</tp:taxon-name-part>
                        </tp:taxon-name></italic>
                    </td><td rowspan="1" colspan="1"><named-content xmlns:xlink="http://www.w3.org/1999/xlink" content-type="dwc:institutional_code" xlink:type="simple">MFLUCC</named-content> 17-0251</td><td rowspan="1" colspan="1">G</td><td rowspan="1" colspan="1">G</td><td rowspan="1" colspan="1">-</td><td rowspan="1" colspan="1">-</td><td rowspan="1" colspan="1">A</td><td rowspan="1" colspan="1">A</td><td rowspan="1" colspan="1">C</td><td rowspan="1" colspan="1">T</td><td rowspan="1" colspan="1">C</td><td rowspan="1" colspan="1">C</td><td rowspan="1" colspan="1">A</td><td rowspan="1" colspan="1">T</td><td rowspan="1" colspan="1">A</td><td rowspan="1" colspan="1">T</td><td rowspan="1" colspan="1">G</td><td rowspan="1" colspan="1">-</td><td rowspan="1" colspan="1">A</td><td rowspan="1" colspan="1">-</td></tr><tr><td rowspan="2" colspan="1">
                      <bold>Taxon</bold>
                    </td><td rowspan="2" colspan="1">
                      <bold>Strain</bold>
                    </td><td rowspan="1" colspan="7">
                      <bold>ACT</bold>
                    </td><td rowspan="1" colspan="11">
                      <bold>RPB2</bold>
                    </td></tr><tr><td rowspan="1" colspan="1">224</td><td rowspan="1" colspan="1">225</td><td rowspan="1" colspan="1">231</td><td rowspan="1" colspan="1">234</td><td rowspan="1" colspan="1">242</td><td rowspan="1" colspan="1">245</td><td rowspan="1" colspan="1">246</td><td rowspan="1" colspan="1">4</td><td rowspan="1" colspan="1">18</td><td rowspan="1" colspan="1">33</td><td rowspan="1" colspan="1">42</td><td rowspan="1" colspan="1">57</td><td rowspan="1" colspan="1">84</td><td rowspan="1" colspan="1">85</td><td rowspan="1" colspan="1">96</td><td rowspan="1" colspan="1">102</td><td rowspan="1" colspan="1">108</td><td rowspan="1" colspan="1">120</td></tr><tr><td rowspan="1" colspan="1">
                      <italic><tp:taxon-name>
                          <tp:taxon-name-part taxon-name-part-type="genus" reg="Cytospora">C.</tp:taxon-name-part>
                          <tp:taxon-name-part taxon-name-part-type="species" reg="lumnitzericola">lumnitzericola</tp:taxon-name-part>
                        </tp:taxon-name></italic>
                    </td><td rowspan="1" colspan="1"><named-content xmlns:xlink="http://www.w3.org/1999/xlink" content-type="dwc:institutional_code" xlink:type="simple">MFLUCC</named-content> 17-0508</td><td rowspan="1" colspan="1">C</td><td rowspan="1" colspan="1">G</td><td rowspan="1" colspan="1">C</td><td rowspan="1" colspan="1">-</td><td rowspan="1" colspan="1">-</td><td rowspan="1" colspan="1">A</td><td rowspan="1" colspan="1">A</td><td rowspan="1" colspan="1">T</td><td rowspan="1" colspan="1">T</td><td rowspan="1" colspan="1">C</td><td rowspan="1" colspan="1">T</td><td rowspan="1" colspan="1">C</td><td rowspan="1" colspan="1">C</td><td rowspan="1" colspan="1">T</td><td rowspan="1" colspan="1">T</td><td rowspan="1" colspan="1">C</td><td rowspan="1" colspan="1">G</td><td rowspan="1" colspan="1">A</td></tr><tr><td rowspan="1" colspan="1">
                      <italic><tp:taxon-name>
                          <tp:taxon-name-part taxon-name-part-type="genus" reg="Cytospora">C.</tp:taxon-name-part>
                          <tp:taxon-name-part taxon-name-part-type="species" reg="thailandica">thailandica</tp:taxon-name-part>
                        </tp:taxon-name></italic>
                    </td><td rowspan="1" colspan="1"><named-content xmlns:xlink="http://www.w3.org/1999/xlink" content-type="dwc:institutional_code" xlink:type="simple">MFLUCC</named-content> 17-0262</td><td rowspan="1" colspan="1">T</td><td rowspan="1" colspan="1">T</td><td rowspan="1" colspan="1">C</td><td rowspan="1" colspan="1">T</td><td rowspan="1" colspan="1">G</td><td rowspan="1" colspan="1">T</td><td rowspan="1" colspan="1">G</td><td rowspan="1" colspan="1">T</td><td rowspan="1" colspan="1">C</td><td rowspan="1" colspan="1">A</td><td rowspan="1" colspan="1">T</td><td rowspan="1" colspan="1">C</td><td rowspan="1" colspan="1">T</td><td rowspan="1" colspan="1">C</td><td rowspan="1" colspan="1">T</td><td rowspan="1" colspan="1">C</td><td rowspan="1" colspan="1">A</td><td rowspan="1" colspan="1">G</td></tr><tr><td rowspan="1" colspan="1">
                      <italic><tp:taxon-name>
                          <tp:taxon-name-part taxon-name-part-type="genus" reg="Cytospora">C.</tp:taxon-name-part>
                          <tp:taxon-name-part taxon-name-part-type="species" reg="thailandica">thailandica</tp:taxon-name-part>
                        </tp:taxon-name></italic>
                    </td><td rowspan="1" colspan="1"><named-content xmlns:xlink="http://www.w3.org/1999/xlink" content-type="dwc:institutional_code" xlink:type="simple">MFLUCC</named-content> 17-0263</td><td rowspan="1" colspan="1">T</td><td rowspan="1" colspan="1">T</td><td rowspan="1" colspan="1">C</td><td rowspan="1" colspan="1">T</td><td rowspan="1" colspan="1">G</td><td rowspan="1" colspan="1">T</td><td rowspan="1" colspan="1">G</td><td rowspan="1" colspan="1">T</td><td rowspan="1" colspan="1">C</td><td rowspan="1" colspan="1">A</td><td rowspan="1" colspan="1">T</td><td rowspan="1" colspan="1">C</td><td rowspan="1" colspan="1">T</td><td rowspan="1" colspan="1">C</td><td rowspan="1" colspan="1">T</td><td rowspan="1" colspan="1">C</td><td rowspan="1" colspan="1">A</td><td rowspan="1" colspan="1">G</td></tr><tr><td rowspan="1" colspan="1">
                      <italic><tp:taxon-name>
                          <tp:taxon-name-part taxon-name-part-type="genus" reg="Cytospora">C.</tp:taxon-name-part>
                          <tp:taxon-name-part taxon-name-part-type="species" reg="xylocarpi">xylocarpi</tp:taxon-name-part>
                        </tp:taxon-name></italic>
                    </td><td rowspan="1" colspan="1"><named-content xmlns:xlink="http://www.w3.org/1999/xlink" content-type="dwc:institutional_code" xlink:type="simple">MFLUCC</named-content> 17-0251</td><td rowspan="1" colspan="1">T</td><td rowspan="1" colspan="1">T</td><td rowspan="1" colspan="1">A</td><td rowspan="1" colspan="1">C</td><td rowspan="1" colspan="1">G</td><td rowspan="1" colspan="1">T</td><td rowspan="1" colspan="1">A</td><td rowspan="1" colspan="1">C</td><td rowspan="1" colspan="1">T</td><td rowspan="1" colspan="1">C</td><td rowspan="1" colspan="1">C</td><td rowspan="1" colspan="1">T</td><td rowspan="1" colspan="1">T</td><td rowspan="1" colspan="1">C</td><td rowspan="1" colspan="1">C</td><td rowspan="1" colspan="1">A</td><td rowspan="1" colspan="1">A</td><td rowspan="1" colspan="1">G</td></tr><tr><td rowspan="2" colspan="1">
                      <bold>Taxon</bold>
                    </td><td rowspan="2" colspan="1">
                      <bold>Strain</bold>
                    </td><td rowspan="1" colspan="18">
                      <bold>RPB2</bold>
                    </td></tr><tr><td rowspan="1" colspan="1">
                      <bold>123</bold>
                    </td><td rowspan="1" colspan="1">
                      <bold>126</bold>
                    </td><td rowspan="1" colspan="1">
                      <bold>129</bold>
                    </td><td rowspan="1" colspan="1">
                      <bold>144</bold>
                    </td><td rowspan="1" colspan="1">
                      <bold>153</bold>
                    </td><td rowspan="1" colspan="1">
                      <bold>171</bold>
                    </td><td rowspan="1" colspan="1">
                      <bold>174</bold>
                    </td><td rowspan="1" colspan="1">
                      <bold>177</bold>
                    </td><td rowspan="1" colspan="1">
                      <bold>204</bold>
                    </td><td rowspan="1" colspan="1">
                      <bold>210</bold>
                    </td><td rowspan="1" colspan="1">
                      <bold>213</bold>
                    </td><td rowspan="1" colspan="1">
                      <bold>216</bold>
                    </td><td rowspan="1" colspan="1">
                      <bold>222</bold>
                    </td><td rowspan="1" colspan="1">
                      <bold>231</bold>
                    </td><td rowspan="1" colspan="1">
                      <bold>237</bold>
                    </td><td rowspan="1" colspan="1">
                      <bold>243</bold>
                    </td><td rowspan="1" colspan="1">
                      <bold>246</bold>
                    </td><td rowspan="1" colspan="1">
                      <bold>279</bold>
                    </td></tr><tr><td rowspan="1" colspan="1">
                      <italic><tp:taxon-name>
                          <tp:taxon-name-part taxon-name-part-type="genus" reg="Cytospora">C.</tp:taxon-name-part>
                          <tp:taxon-name-part taxon-name-part-type="species" reg="lumnitzericola">lumnitzericola</tp:taxon-name-part>
                        </tp:taxon-name></italic>
                    </td><td rowspan="1" colspan="1"><named-content xmlns:xlink="http://www.w3.org/1999/xlink" content-type="dwc:institutional_code" xlink:type="simple">MFLUCC</named-content> 17-0508</td><td rowspan="1" colspan="1">C</td><td rowspan="1" colspan="1">G</td><td rowspan="1" colspan="1">C</td><td rowspan="1" colspan="1">G</td><td rowspan="1" colspan="1">T</td><td rowspan="1" colspan="1">G</td><td rowspan="1" colspan="1">C</td><td rowspan="1" colspan="1">C</td><td rowspan="1" colspan="1">G</td><td rowspan="1" colspan="1">C</td><td rowspan="1" colspan="1">T</td><td rowspan="1" colspan="1">C</td><td rowspan="1" colspan="1">T</td><td rowspan="1" colspan="1">T</td><td rowspan="1" colspan="1">C</td><td rowspan="1" colspan="1">T</td><td rowspan="1" colspan="1">C</td><td rowspan="1" colspan="1">T</td></tr><tr><td rowspan="1" colspan="1">
                      <italic><tp:taxon-name>
                          <tp:taxon-name-part taxon-name-part-type="genus" reg="Cytospora">C.</tp:taxon-name-part>
                          <tp:taxon-name-part taxon-name-part-type="species" reg="thailandica">thailandica</tp:taxon-name-part>
                        </tp:taxon-name></italic>
                    </td><td rowspan="1" colspan="1"><named-content xmlns:xlink="http://www.w3.org/1999/xlink" content-type="dwc:institutional_code" xlink:type="simple">MFLUCC</named-content> 17-0262</td><td rowspan="1" colspan="1">T</td><td rowspan="1" colspan="1">A</td><td rowspan="1" colspan="1">T</td><td rowspan="1" colspan="1">A</td><td rowspan="1" colspan="1">C</td><td rowspan="1" colspan="1">G</td><td rowspan="1" colspan="1">T</td><td rowspan="1" colspan="1">C</td><td rowspan="1" colspan="1">G</td><td rowspan="1" colspan="1">T</td><td rowspan="1" colspan="1">C</td><td rowspan="1" colspan="1">C</td><td rowspan="1" colspan="1">C</td><td rowspan="1" colspan="1">T</td><td rowspan="1" colspan="1">T</td><td rowspan="1" colspan="1">T</td><td rowspan="1" colspan="1">T</td><td rowspan="1" colspan="1">C</td></tr><tr><td rowspan="1" colspan="1">
                      <italic><tp:taxon-name>
                          <tp:taxon-name-part taxon-name-part-type="genus" reg="Cytospora">C.</tp:taxon-name-part>
                          <tp:taxon-name-part taxon-name-part-type="species" reg="thailandica">thailandica</tp:taxon-name-part>
                        </tp:taxon-name></italic>
                    </td><td rowspan="1" colspan="1"><named-content xmlns:xlink="http://www.w3.org/1999/xlink" content-type="dwc:institutional_code" xlink:type="simple">MFLUCC</named-content> 17-0263</td><td rowspan="1" colspan="1">T</td><td rowspan="1" colspan="1">A</td><td rowspan="1" colspan="1">T</td><td rowspan="1" colspan="1">A</td><td rowspan="1" colspan="1">C</td><td rowspan="1" colspan="1">G</td><td rowspan="1" colspan="1">T</td><td rowspan="1" colspan="1">C</td><td rowspan="1" colspan="1">G</td><td rowspan="1" colspan="1">T</td><td rowspan="1" colspan="1">C</td><td rowspan="1" colspan="1">C</td><td rowspan="1" colspan="1">C</td><td rowspan="1" colspan="1">T</td><td rowspan="1" colspan="1">T</td><td rowspan="1" colspan="1">T</td><td rowspan="1" colspan="1">T</td><td rowspan="1" colspan="1">C</td></tr><tr><td rowspan="1" colspan="1">
                      <italic><tp:taxon-name>
                          <tp:taxon-name-part taxon-name-part-type="genus" reg="Cytospora">C.</tp:taxon-name-part>
                          <tp:taxon-name-part taxon-name-part-type="species" reg="xylocarpi">xylocarpi</tp:taxon-name-part>
                        </tp:taxon-name></italic>
                    </td><td rowspan="1" colspan="1"><named-content xmlns:xlink="http://www.w3.org/1999/xlink" content-type="dwc:institutional_code" xlink:type="simple">MFLUCC</named-content> 17-0251</td><td rowspan="1" colspan="1">C</td><td rowspan="1" colspan="1">A</td><td rowspan="1" colspan="1">C</td><td rowspan="1" colspan="1">A</td><td rowspan="1" colspan="1">T</td><td rowspan="1" colspan="1">A</td><td rowspan="1" colspan="1">T</td><td rowspan="1" colspan="1">T</td><td rowspan="1" colspan="1">C</td><td rowspan="1" colspan="1">C</td><td rowspan="1" colspan="1">C</td><td rowspan="1" colspan="1">T</td><td rowspan="1" colspan="1">C</td><td rowspan="1" colspan="1">G</td><td rowspan="1" colspan="1">C</td><td rowspan="1" colspan="1">C</td><td rowspan="1" colspan="1">C</td><td rowspan="1" colspan="1">T</td></tr><tr><td rowspan="2" colspan="1">
                      <bold>Taxon</bold>
                    </td><td rowspan="2" colspan="1">
                      <bold>Strain</bold>
                    </td><td rowspan="1" colspan="18">
                      <bold>RPB2</bold>
                    </td></tr><tr><td rowspan="1" colspan="1">
                      <bold>282</bold>
                    </td><td rowspan="1" colspan="1">
                      <bold>294</bold>
                    </td><td rowspan="1" colspan="1">
                      <bold>306</bold>
                    </td><td rowspan="1" colspan="1">
                      <bold>309</bold>
                    </td><td rowspan="1" colspan="1">
                      <bold>336</bold>
                    </td><td rowspan="1" colspan="1">
                      <bold>339</bold>
                    </td><td rowspan="1" colspan="1">
                      <bold>342</bold>
                    </td><td rowspan="1" colspan="1">
                      <bold>351</bold>
                    </td><td rowspan="1" colspan="1">
                      <bold>352</bold>
                    </td><td rowspan="1" colspan="1">
                      <bold>357</bold>
                    </td><td rowspan="1" colspan="1">
                      <bold>378</bold>
                    </td><td rowspan="1" colspan="1">
                      <bold>390</bold>
                    </td><td rowspan="1" colspan="1">
                      <bold>393</bold>
                    </td><td rowspan="1" colspan="1">
                      <bold>396</bold>
                    </td><td rowspan="1" colspan="1">
                      <bold>402</bold>
                    </td><td rowspan="1" colspan="1">
                      <bold>405</bold>
                    </td><td rowspan="1" colspan="1">
                      <bold>435</bold>
                    </td><td rowspan="1" colspan="1">
                      <bold>441</bold>
                    </td></tr><tr><td rowspan="1" colspan="1">
                      <italic><tp:taxon-name>
                          <tp:taxon-name-part taxon-name-part-type="genus" reg="Cytospora">C.</tp:taxon-name-part>
                          <tp:taxon-name-part taxon-name-part-type="species" reg="lumnitzericola">lumnitzericola</tp:taxon-name-part>
                        </tp:taxon-name></italic>
                    </td><td rowspan="1" colspan="1"><named-content xmlns:xlink="http://www.w3.org/1999/xlink" content-type="dwc:institutional_code" xlink:type="simple">MFLUCC</named-content> 17-0508</td><td rowspan="1" colspan="1">C</td><td rowspan="1" colspan="1">A</td><td rowspan="1" colspan="1">T</td><td rowspan="1" colspan="1">C</td><td rowspan="1" colspan="1">T</td><td rowspan="1" colspan="1">C</td><td rowspan="1" colspan="1">G</td><td rowspan="1" colspan="1">T</td><td rowspan="1" colspan="1">C</td><td rowspan="1" colspan="1">G</td><td rowspan="1" colspan="1">A</td><td rowspan="1" colspan="1">C</td><td rowspan="1" colspan="1">C</td><td rowspan="1" colspan="1">G</td><td rowspan="1" colspan="1">T</td><td rowspan="1" colspan="1">T</td><td rowspan="1" colspan="1">C</td><td rowspan="1" colspan="1">T</td></tr><tr><td rowspan="1" colspan="1">
                      <italic><tp:taxon-name>
                          <tp:taxon-name-part taxon-name-part-type="genus" reg="Cytospora">C.</tp:taxon-name-part>
                          <tp:taxon-name-part taxon-name-part-type="species" reg="thailandica">thailandica</tp:taxon-name-part>
                        </tp:taxon-name></italic>
                    </td><td rowspan="1" colspan="1"><named-content xmlns:xlink="http://www.w3.org/1999/xlink" content-type="dwc:institutional_code" xlink:type="simple">MFLUCC</named-content> 17-0262</td><td rowspan="1" colspan="1">T</td><td rowspan="1" colspan="1">G</td><td rowspan="1" colspan="1">C</td><td rowspan="1" colspan="1">T</td><td rowspan="1" colspan="1">C</td><td rowspan="1" colspan="1">A</td><td rowspan="1" colspan="1">A</td><td rowspan="1" colspan="1">C</td><td rowspan="1" colspan="1">T</td><td rowspan="1" colspan="1">C</td><td rowspan="1" colspan="1">G</td><td rowspan="1" colspan="1">C</td><td rowspan="1" colspan="1">T</td><td rowspan="1" colspan="1">A</td><td rowspan="1" colspan="1">T</td><td rowspan="1" colspan="1">C</td><td rowspan="1" colspan="1">C</td><td rowspan="1" colspan="1">T</td></tr><tr><td rowspan="1" colspan="1">
                      <italic><tp:taxon-name>
                          <tp:taxon-name-part taxon-name-part-type="genus" reg="Cytospora">C.</tp:taxon-name-part>
                          <tp:taxon-name-part taxon-name-part-type="species" reg="thailandica">thailandica</tp:taxon-name-part>
                        </tp:taxon-name></italic>
                    </td><td rowspan="1" colspan="1"><named-content xmlns:xlink="http://www.w3.org/1999/xlink" content-type="dwc:institutional_code" xlink:type="simple">MFLUCC</named-content> 17-0263</td><td rowspan="1" colspan="1">T</td><td rowspan="1" colspan="1">G</td><td rowspan="1" colspan="1">C</td><td rowspan="1" colspan="1">T</td><td rowspan="1" colspan="1">C</td><td rowspan="1" colspan="1">A</td><td rowspan="1" colspan="1">A</td><td rowspan="1" colspan="1">C</td><td rowspan="1" colspan="1">T</td><td rowspan="1" colspan="1">C</td><td rowspan="1" colspan="1">G</td><td rowspan="1" colspan="1">C</td><td rowspan="1" colspan="1">T</td><td rowspan="1" colspan="1">A</td><td rowspan="1" colspan="1">T</td><td rowspan="1" colspan="1">C</td><td rowspan="1" colspan="1">C</td><td rowspan="1" colspan="1">T</td></tr><tr><td rowspan="1" colspan="1">
                      <italic><tp:taxon-name>
                          <tp:taxon-name-part taxon-name-part-type="genus" reg="Cytospora">C.</tp:taxon-name-part>
                          <tp:taxon-name-part taxon-name-part-type="species" reg="xylocarpi">xylocarpi</tp:taxon-name-part>
                        </tp:taxon-name></italic>
                    </td><td rowspan="1" colspan="1"><named-content xmlns:xlink="http://www.w3.org/1999/xlink" content-type="dwc:institutional_code" xlink:type="simple">MFLUCC</named-content> 17-0251</td><td rowspan="1" colspan="1">T</td><td rowspan="1" colspan="1">A</td><td rowspan="1" colspan="1">C</td><td rowspan="1" colspan="1">C</td><td rowspan="1" colspan="1">T</td><td rowspan="1" colspan="1">C</td><td rowspan="1" colspan="1">G</td><td rowspan="1" colspan="1">T</td><td rowspan="1" colspan="1">C</td><td rowspan="1" colspan="1">C</td><td rowspan="1" colspan="1">A</td><td rowspan="1" colspan="1">T</td><td rowspan="1" colspan="1">T</td><td rowspan="1" colspan="1">A</td><td rowspan="1" colspan="1">C</td><td rowspan="1" colspan="1">T</td><td rowspan="1" colspan="1">T</td><td rowspan="1" colspan="1">G</td></tr><tr><td rowspan="2" colspan="1">
                      <bold>Taxon</bold>
                    </td><td rowspan="2" colspan="1">
                      <bold>Strain</bold>
                    </td><td rowspan="1" colspan="18">
                      <bold>RPB2</bold>
                    </td></tr><tr><td rowspan="1" colspan="1">
                      <bold>456</bold>
                    </td><td rowspan="1" colspan="1">
                      <bold>465</bold>
                    </td><td rowspan="1" colspan="1">
                      <bold>468</bold>
                    </td><td rowspan="1" colspan="1">
                      <bold>492</bold>
                    </td><td rowspan="1" colspan="1">
                      <bold>498</bold>
                    </td><td rowspan="1" colspan="1">
                      <bold>510</bold>
                    </td><td rowspan="1" colspan="1">
                      <bold>516</bold>
                    </td><td rowspan="1" colspan="1">
                      <bold>517</bold>
                    </td><td rowspan="1" colspan="1">
                      <bold>543</bold>
                    </td><td rowspan="1" colspan="1">
                      <bold>561</bold>
                    </td><td rowspan="1" colspan="1">
                      <bold>570</bold>
                    </td><td rowspan="1" colspan="1">
                      <bold>576</bold>
                    </td><td rowspan="1" colspan="1">
                      <bold>603</bold>
                    </td><td rowspan="1" colspan="1">
                      <bold>612</bold>
                    </td><td rowspan="1" colspan="1">
                      <bold>613</bold>
                    </td><td rowspan="1" colspan="1">
                      <bold>615</bold>
                    </td><td rowspan="1" colspan="1">
                      <bold>627</bold>
                    </td><td rowspan="1" colspan="1">
                      <bold>633</bold>
                    </td></tr><tr><td rowspan="1" colspan="1">
                      <italic><tp:taxon-name>
                          <tp:taxon-name-part taxon-name-part-type="genus" reg="Cytospora">C.</tp:taxon-name-part>
                          <tp:taxon-name-part taxon-name-part-type="species" reg="lumnitzericola">lumnitzericola</tp:taxon-name-part>
                        </tp:taxon-name></italic>
                    </td><td rowspan="1" colspan="1"><named-content xmlns:xlink="http://www.w3.org/1999/xlink" content-type="dwc:institutional_code" xlink:type="simple">MFLUCC</named-content> 17-0508</td><td rowspan="1" colspan="1">C</td><td rowspan="1" colspan="1">T</td><td rowspan="1" colspan="1">C</td><td rowspan="1" colspan="1">G</td><td rowspan="1" colspan="1">T</td><td rowspan="1" colspan="1">T</td><td rowspan="1" colspan="1">A</td><td rowspan="1" colspan="1">T</td><td rowspan="1" colspan="1">T</td><td rowspan="1" colspan="1">A</td><td rowspan="1" colspan="1">A</td><td rowspan="1" colspan="1">G</td><td rowspan="1" colspan="1">T</td><td rowspan="1" colspan="1">T</td><td rowspan="1" colspan="1">C</td><td rowspan="1" colspan="1">C</td><td rowspan="1" colspan="1">C</td><td rowspan="1" colspan="1">G</td></tr><tr><td rowspan="1" colspan="1">
                      <italic><tp:taxon-name>
                          <tp:taxon-name-part taxon-name-part-type="genus" reg="Cytospora">C.</tp:taxon-name-part>
                          <tp:taxon-name-part taxon-name-part-type="species" reg="thailandica">thailandica</tp:taxon-name-part>
                        </tp:taxon-name></italic>
                    </td><td rowspan="1" colspan="1"><named-content xmlns:xlink="http://www.w3.org/1999/xlink" content-type="dwc:institutional_code" xlink:type="simple">MFLUCC</named-content> 17-0262</td><td rowspan="1" colspan="1">C</td><td rowspan="1" colspan="1">C</td><td rowspan="1" colspan="1">G</td><td rowspan="1" colspan="1">C</td><td rowspan="1" colspan="1">C</td><td rowspan="1" colspan="1">C</td><td rowspan="1" colspan="1">A</td><td rowspan="1" colspan="1">T</td><td rowspan="1" colspan="1">C</td><td rowspan="1" colspan="1">A</td><td rowspan="1" colspan="1">G</td><td rowspan="1" colspan="1">A</td><td rowspan="1" colspan="1">C</td><td rowspan="1" colspan="1">C</td><td rowspan="1" colspan="1">T</td><td rowspan="1" colspan="1">G</td><td rowspan="1" colspan="1">C</td><td rowspan="1" colspan="1">G</td></tr><tr><td rowspan="1" colspan="1">
                      <italic><tp:taxon-name>
                          <tp:taxon-name-part taxon-name-part-type="genus" reg="Cytospora">C.</tp:taxon-name-part>
                          <tp:taxon-name-part taxon-name-part-type="species" reg="thailandica">thailandica</tp:taxon-name-part>
                        </tp:taxon-name></italic>
                    </td><td rowspan="1" colspan="1"><named-content xmlns:xlink="http://www.w3.org/1999/xlink" content-type="dwc:institutional_code" xlink:type="simple">MFLUCC</named-content> 17-0263</td><td rowspan="1" colspan="1">C</td><td rowspan="1" colspan="1">C</td><td rowspan="1" colspan="1">G</td><td rowspan="1" colspan="1">C</td><td rowspan="1" colspan="1">C</td><td rowspan="1" colspan="1">C</td><td rowspan="1" colspan="1">A</td><td rowspan="1" colspan="1">T</td><td rowspan="1" colspan="1">C</td><td rowspan="1" colspan="1">A</td><td rowspan="1" colspan="1">G</td><td rowspan="1" colspan="1">A</td><td rowspan="1" colspan="1">C</td><td rowspan="1" colspan="1">C</td><td rowspan="1" colspan="1">T</td><td rowspan="1" colspan="1">G</td><td rowspan="1" colspan="1">C</td><td rowspan="1" colspan="1">G</td></tr><tr><td rowspan="1" colspan="1">
                      <italic><tp:taxon-name>
                          <tp:taxon-name-part taxon-name-part-type="genus" reg="Cytospora">C.</tp:taxon-name-part>
                          <tp:taxon-name-part taxon-name-part-type="species" reg="xylocarpi">xylocarpi</tp:taxon-name-part>
                        </tp:taxon-name></italic>
                    </td><td rowspan="1" colspan="1"><named-content xmlns:xlink="http://www.w3.org/1999/xlink" content-type="dwc:institutional_code" xlink:type="simple">MFLUCC</named-content> 17-0251</td><td rowspan="1" colspan="1">T</td><td rowspan="1" colspan="1">T</td><td rowspan="1" colspan="1">T</td><td rowspan="1" colspan="1">G</td><td rowspan="1" colspan="1">T</td><td rowspan="1" colspan="1">C</td><td rowspan="1" colspan="1">G</td><td rowspan="1" colspan="1">C</td><td rowspan="1" colspan="1">C</td><td rowspan="1" colspan="1">G</td><td rowspan="1" colspan="1">G</td><td rowspan="1" colspan="1">G</td><td rowspan="1" colspan="1">T</td><td rowspan="1" colspan="1">C</td><td rowspan="1" colspan="1">T</td><td rowspan="1" colspan="1">G</td><td rowspan="1" colspan="1">G</td><td rowspan="1" colspan="1">A</td></tr><tr><td rowspan="2" colspan="1">
                      <bold>Taxon</bold>
                    </td><td rowspan="2" colspan="1">
                      <bold>Strain</bold>
                    </td><td rowspan="1" colspan="18">
                      <bold>RPB2</bold>
                    </td></tr><tr><td rowspan="1" colspan="1">
                      <bold>651</bold>
                    </td><td rowspan="1" colspan="1">
                      <bold>663</bold>
                    </td><td rowspan="1" colspan="1">
                      <bold>675</bold>
                    </td><td rowspan="1" colspan="1">
                      <bold>678</bold>
                    </td><td rowspan="1" colspan="1">
                      <bold>690</bold>
                    </td><td rowspan="1" colspan="1">
                      <bold>693</bold>
                    </td><td rowspan="1" colspan="1">
                      <bold>699</bold>
                    </td><td rowspan="1" colspan="1">
                      <bold>702</bold>
                    </td><td rowspan="1" colspan="1">
                      <bold>711</bold>
                    </td><td rowspan="1" colspan="1">
                      <bold>732</bold>
                    </td><td rowspan="1" colspan="1"/><td rowspan="1" colspan="1"/><td rowspan="1" colspan="1"/><td rowspan="1" colspan="1"/><td rowspan="1" colspan="1"/><td rowspan="1" colspan="1"/><td rowspan="1" colspan="1"/><td rowspan="1" colspan="1"/></tr><tr><td rowspan="1" colspan="1">
                      <italic><tp:taxon-name>
                          <tp:taxon-name-part taxon-name-part-type="genus" reg="Cytospora">C.</tp:taxon-name-part>
                          <tp:taxon-name-part taxon-name-part-type="species" reg="lumnitzericola">lumnitzericola</tp:taxon-name-part>
                        </tp:taxon-name></italic>
                    </td><td rowspan="1" colspan="1"><named-content xmlns:xlink="http://www.w3.org/1999/xlink" content-type="dwc:institutional_code" xlink:type="simple">MFLUCC</named-content> 17-0508</td><td rowspan="1" colspan="1">T</td><td rowspan="1" colspan="1">A</td><td rowspan="1" colspan="1">C</td><td rowspan="1" colspan="1">T</td><td rowspan="1" colspan="1">T</td><td rowspan="1" colspan="1">G</td><td rowspan="1" colspan="1">T</td><td rowspan="1" colspan="1">C</td><td rowspan="1" colspan="1">C</td><td rowspan="1" colspan="1">T</td><td rowspan="1" colspan="1"/><td rowspan="1" colspan="1"/><td rowspan="1" colspan="1"/><td rowspan="1" colspan="1"/><td rowspan="1" colspan="1"/><td rowspan="1" colspan="1"/><td rowspan="1" colspan="1"/><td rowspan="1" colspan="1"/></tr><tr><td rowspan="1" colspan="1">
                      <italic><tp:taxon-name>
                          <tp:taxon-name-part taxon-name-part-type="genus" reg="Cytospora">C.</tp:taxon-name-part>
                          <tp:taxon-name-part taxon-name-part-type="species" reg="thailandica">thailandica</tp:taxon-name-part>
                        </tp:taxon-name></italic>
                    </td><td rowspan="1" colspan="1"><named-content xmlns:xlink="http://www.w3.org/1999/xlink" content-type="dwc:institutional_code" xlink:type="simple">MFLUCC</named-content> 17-0262</td><td rowspan="1" colspan="1">C</td><td rowspan="1" colspan="1">G</td><td rowspan="1" colspan="1">T</td><td rowspan="1" colspan="1">C</td><td rowspan="1" colspan="1">G</td><td rowspan="1" colspan="1">A</td><td rowspan="1" colspan="1">C</td><td rowspan="1" colspan="1">T</td><td rowspan="1" colspan="1">C</td><td rowspan="1" colspan="1">C</td><td rowspan="1" colspan="1"/><td rowspan="1" colspan="1"/><td rowspan="1" colspan="1"/><td rowspan="1" colspan="1"/><td rowspan="1" colspan="1"/><td rowspan="1" colspan="1"/><td rowspan="1" colspan="1"/><td rowspan="1" colspan="1"/></tr><tr><td rowspan="1" colspan="1">
                      <italic><tp:taxon-name>
                          <tp:taxon-name-part taxon-name-part-type="genus" reg="Cytospora">C.</tp:taxon-name-part>
                          <tp:taxon-name-part taxon-name-part-type="species" reg="thailandica">thailandica</tp:taxon-name-part>
                        </tp:taxon-name></italic>
                    </td><td rowspan="1" colspan="1"><named-content xmlns:xlink="http://www.w3.org/1999/xlink" content-type="dwc:institutional_code" xlink:type="simple">MFLUCC</named-content> 17-0263</td><td rowspan="1" colspan="1">C</td><td rowspan="1" colspan="1">G</td><td rowspan="1" colspan="1">T</td><td rowspan="1" colspan="1">C</td><td rowspan="1" colspan="1">G</td><td rowspan="1" colspan="1">A</td><td rowspan="1" colspan="1">C</td><td rowspan="1" colspan="1">T</td><td rowspan="1" colspan="1">C</td><td rowspan="1" colspan="1">C</td><td rowspan="1" colspan="1"/><td rowspan="1" colspan="1"/><td rowspan="1" colspan="1"/><td rowspan="1" colspan="1"/><td rowspan="1" colspan="1"/><td rowspan="1" colspan="1"/><td rowspan="1" colspan="1"/><td rowspan="1" colspan="1"/></tr><tr><td rowspan="1" colspan="1">
                      <italic><tp:taxon-name>
                          <tp:taxon-name-part taxon-name-part-type="genus" reg="Cytospora">C.</tp:taxon-name-part>
                          <tp:taxon-name-part taxon-name-part-type="species" reg="xylocarpi">xylocarpi</tp:taxon-name-part>
                        </tp:taxon-name></italic>
                    </td><td rowspan="1" colspan="1"><named-content xmlns:xlink="http://www.w3.org/1999/xlink" content-type="dwc:institutional_code" xlink:type="simple">MFLUCC</named-content> 17-0251</td><td rowspan="1" colspan="1">C</td><td rowspan="1" colspan="1">A</td><td rowspan="1" colspan="1">T</td><td rowspan="1" colspan="1">C</td><td rowspan="1" colspan="1">T</td><td rowspan="1" colspan="1">A</td><td rowspan="1" colspan="1">C</td><td rowspan="1" colspan="1">C</td><td rowspan="1" colspan="1">T</td><td rowspan="1" colspan="1">T</td><td rowspan="1" colspan="1"/><td rowspan="1" colspan="1"/><td rowspan="1" colspan="1"/><td rowspan="1" colspan="1"/><td rowspan="1" colspan="1"/><td rowspan="1" colspan="1"/><td rowspan="1" colspan="1"/><td rowspan="1" colspan="1"/></tr></tbody></table><table-wrap-foot><fn><p>All isolates are new taxa in this study; “-” gap (insertion/deletion); “?” missing data.</p></fn></table-wrap-foot></table-wrap></tp:treatment-sec><tp:treatment-sec><!--Section generated to contain objects referenced in tp:taxon-treatment.--><fig id="F2" position="float" orientation="portrait"><label>Figure 2.</label><caption><p>Maximum parsimony phylogenetic tree inferred from ITS1 and ITS2 sequence data. Maximum parsimony and maximum likelihood bootstrap values ≥50%, Bayesian posterior probabilities ≥0.90 (MPBS/<abbrev xmlns:xlink="http://www.w3.org/1999/xlink" xlink:title="maximum likelihood bootstrap values" id="ABBRID0EBTCI" xlink:type="simple">MLBS</abbrev>/BIPP) are given at the nodes. The species obtained in this study are in blue font. Ex-type taxa from other studies are in black bold.</p></caption><graphic xmlns:xlink="http://www.w3.org/1999/xlink" xlink:href="mycokeys-38-093-g002.jpg" position="float" orientation="portrait" xlink:type="simple" id="oo_224860.jpg"/></fig><fig id="F1" position="float" orientation="portrait"><label>Figure 1.</label><caption><p>Phylogram generated from maximum parsimony analyses based on analysis of combined ITS, LSU, ACT and RPB2 sequence data. The tree is rooted to <italic><tp:taxon-name><tp:taxon-name-part taxon-name-part-type="genus" reg="Diaporthe">Diaporthe</tp:taxon-name-part><tp:taxon-name-part taxon-name-part-type="species" reg="eres">eres</tp:taxon-name-part></tp:taxon-name></italic> (AFTOL-ID 935). Maximum parsimony and maximum likelihood bootstrap values ≥50%, Bayesian posterior probabilities ≥0.90 (MPBS/<abbrev xmlns:xlink="http://www.w3.org/1999/xlink" xlink:title="maximum likelihood bootstrap values" id="ABBRID0EQSCI" xlink:type="simple">MLBS</abbrev>/PP) are given at the nodes. The species obtained in this study are in blue font. Ex-type taxa from other studies are in black bold.</p></caption><graphic xmlns:xlink="http://www.w3.org/1999/xlink" xlink:href="mycokeys-38-093-g001.jpg" position="float" orientation="portrait" xlink:type="simple" id="oo_224859.jpg"/></fig></tp:treatment-sec><ref-list><ref id="B38"><mixed-citation xmlns:xlink="http://www.w3.org/1999/xlink" xlink:type="simple"><person-group><name name-style="western"><surname>Kohlmeyer</surname><given-names>J</given-names></name><name name-style="western"><surname>Kohlmeyer</surname><given-names>E</given-names></name></person-group> (<year>1971</year>) <article-title>Marine fungi from tropical America and Africa.</article-title><source>Mycologia</source><volume>63</volume>: <fpage>831</fpage>–<lpage>861</lpage>. <ext-link xlink:type="simple" ext-link-type="doi" xlink:href="10.2307/3758050">https://doi.org/10.2307/3758050</ext-link></mixed-citation></ref><ref id="B24"><mixed-citation xmlns:xlink="http://www.w3.org/1999/xlink" xlink:type="simple"><person-group><name name-style="western"><surname>Harun</surname><given-names>A</given-names></name><name name-style="western"><surname>James</surname><given-names>RM</given-names></name><name name-style="western"><surname>Lim</surname><given-names>SM</given-names></name><name name-style="western"><surname>Abdul</surname><given-names>Majeed AB</given-names></name><name name-style="western"><surname>Cole</surname><given-names>AL</given-names></name><name name-style="western"><surname>Ramasamy</surname><given-names>K</given-names></name></person-group> (<year>2011</year>) BACE1 Inhibitory Activity of Fungal Endophytes from Malaysian Medicinal Plants. BMC Complementary and Alternative Medicine 11: 79. <ext-link xlink:type="simple" ext-link-type="doi" xlink:href="10.1186/1472-6882-11-79">https://doi.org/10.1186/1472-6882-11-79</ext-link></mixed-citation></ref><ref id="B25"><mixed-citation xmlns:xlink="http://www.w3.org/1999/xlink" xlink:type="simple"><person-group><name name-style="western"><surname>He</surname><given-names>H</given-names></name><name name-style="western"><surname>Janso</surname><given-names>JE</given-names></name><name name-style="western"><surname>Williamson</surname><given-names>RT</given-names></name><name name-style="western"><surname>Yang</surname><given-names>HY</given-names></name><name name-style="western"><surname>Carter</surname><given-names>GT</given-names></name></person-group> (<year>2003</year>) <article-title>Cytosporacin, a highly unsaturated polyketide: application of the ACCORD-ADEQUATE experiment to the structural determination of natural products.</article-title><source>The Journal of Organic Chemistry</source><volume>68</volume>(<issue>16</issue>): <fpage>6079</fpage>–<lpage>82</lpage>. <ext-link xlink:type="simple" ext-link-type="doi" xlink:href="10.1021/jo030067f">https://doi.org/10.1021/jo030067f</ext-link></mixed-citation></ref></ref-list></tp:taxon-treatment>
